# Supplementary material for: A novel microglial subset plays a key role in myelinogenesis in developing brain
Source: EMBO J. 2017 Sep 28;36(22):3292–308. doi: 10.15252/embj.201696056 (PMC5686552; doi:10.15252/embj.201696056)
Supplement: Supplementary file 2 — Dataset EV1 [file EMBJ-36-3292-s002.zip]

Archive with 6 entries (4 files):
- embj201696056-sup-0003-DatasetEV1/
- embj201696056-sup-0003-DatasetEV1/Dataset_EV1.txt
- embj201696056-sup-0003-DatasetEV1/Dataset_EV1.xlsx
- embj201696056-sup-0003-DatasetEV1/__MACOSX/
- embj201696056-sup-0003-DatasetEV1/__MACOSX/._Dataset_EV1.txt
- embj201696056-sup-0003-DatasetEV1/__MACOSX/._Dataset_EV1.xlsx
