# Supplementary material for: A novel microglial subset plays a key role in myelinogenesis in developing brain
Source: EMBO J. 2017 Sep 28;36(22):3292–308. doi: 10.15252/embj.201696056 (PMC5686552; doi:10.15252/embj.201696056)
Supplement: Supplementary file 2 — Dataset EV1 [file EMBJ-36-3292-s002.zip › embj201696056-sup-0003-DatasetEV1/Dataset_EV1.txt]

RNA-seq data.

Normalized counts of all differentially expressed genes in adult control, EAE and neonatal microglia. Related to figures: 3-6.
