# Supplementary material for: A novel microglial subset plays a key role in myelinogenesis in developing brain
Source: EMBO J. 2017 Sep 28;36(22):3292–308. doi: 10.15252/embj.201696056 (PMC5686552; doi:10.15252/embj.201696056)
Supplement: Supplementary file 2 — Dataset EV1 [file EMBJ-36-3292-s002.zip › embj201696056-sup-0003-DatasetEV1/Dataset_EV1.xlsx]

## Sheet: differential expression
Genes	EAE-MG_VS_CTRL Adult MG_logFC	EAE-MG_VS_CTRL Adult MG_FDR	NEO-MG_VS_CTRL Adult MG_LogFC	NEO-MG_VS_CTRL Adult MG_FDR	CD11c+EAE-MG_VS_EAE-MG_logFC	CD11c+EAE-MG_VS_EAE-MG_FDR	CD11c+NEO-MG_VS_NEO-MG_LogFC	CD11c+NEO-MG_VS_NEO-MG_FDR	EAE-CD11c+MG_VS_CTRL Adult MG_logFC	EAE-CD11c+MG_VS_CTRL Adult MG_FDR	NEO-CD11c+MG_VS_CTRL Adult MG_LogFC	NEO-CD11c+MG_VS_CTRL Adult MG_FDR	Gene_symbol
ENSMUSG00000056673	0	1	9.93662	1.52296e-10	1.97276	0.575619	0.234544	0.870203	1.97276	0.352635	10.1712	4.09865e-11	Kdm5d
ENSMUSG00000068457	0	1	9.30253	2.35039e-11	0	1	0.324217	0.781487	0	1	9.62675	3.026e-12	Uty
ENSMUSG00000069045	-1.72344	0.453692	9.02055	9.75777e-10	0	1	0.359733	0.80211	-1.72344	0.432869	9.38028	1.8998e-10	Ddx3y
ENSMUSG00000029816	1.57451	0.00711851	3.27808	1.47194e-13	4.8254	2.65728e-39	6.06349	5.88839e-87	6.39991	1.56298e-53	9.34157	7.47526e-105	Gpnmb
ENSMUSG00000028031	0	1	2.48696	0.193772	2.73136	0.335899	6.73031	1.81458e-30	2.73136	0.158577	9.21727	4.57521e-31	Dkk2
ENSMUSG00000029304	3.05012	9.87149e-23	3.8711	3.31116e-36	2.50788	1.61295e-16	5.14787	1.38416e-75	5.558	9.0781e-62	9.01897	3.05621e-124	Spp1
ENSMUSG00000036853	0	1	4.28057	0.00469347	1.93571	0.564204	4.11353	1.42873e-21	1.93571	0.342351	8.3941	4.20363e-30	Mcoln3
ENSMUSG00000069049	-0.0610793	0.984006	8.22047	2.90306e-10	0.3059	0.945278	0.150527	0.917661	0.244821	0.913942	8.371	1.05469e-10	Eif2s3y
ENSMUSG00000097767	2.43089	0.269393	6.43776	9.39315e-07	-2.43089	0.480197	1.60678	0.0291175	0	1	8.04454	8.59095e-12	Miat
ENSMUSG00000079654	1.6808	0.459864	7.95173	8.57301e-23	1.05095	0.771112	0.0698411	0.898703	2.73174	0.156915	8.02157	2.56842e-24	Prrt4
ENSMUSG00000026012	-0.0901034	0.968827	4.15792	3.71041e-11	1.63915	0.301169	3.68767	7.24007e-39	1.54905	0.156031	7.84559	2.18384e-64	Cd28
ENSMUSG00000029838	3.27176	0.0978036	6.0335	6.02579e-06	-3.27176	0.239445	1.80551	0.01041	0	1	7.83901	1.03335e-11	Ptn
ENSMUSG00000035273	3.46068	8.11097e-23	4.08626	1.05409e-35	2.14275	1.20613e-19	3.50288	2.27472e-71	5.60343	3.10352e-71	7.58914	7.4387e-138	Hpse
ENSMUSG00000026117	3.58838	0.0511845	3.32915	0.0593526	1.62777	0.214547	4.25062	1.25269e-10	5.21615	0.000175719	7.57977	1.21503e-14	Zap70
ENSMUSG00000028238	0.415907	0.849618	1.91921	0.0882958	-0.18212	0.961239	5.62063	4.94534e-46	0.233787	0.905787	7.53984	4.4488e-48	Atp6v0d2
ENSMUSG00000051243	1.67083	0.464122	5.68091	9.6121e-06	1.58792	0.584554	1.82473	0.00177063	3.25875	0.0788994	7.50564	1.89645e-13	Islr2
ENSMUSG00000033207	-2.51612	0.226274	2.42858	0.0150963	2.73812	0.332219	5.05273	5.73658e-47	0.222	0.909833	7.48131	7.97193e-53	Mamdc2
ENSMUSG00000042453	2.43848	0.271942	5.81254	5.65295e-05	-0.514155	0.913155	1.66287	0.0514942	1.92433	0.352072	7.47542	6.06194e-09	Reln
ENSMUSG00000063632	0	1	5.5594	3.01281e-05	0	1	1.88913	0.00271944	0	1	7.44853	3.05238e-12	Sox11
ENSMUSG00000020053	-1.84962	0.000344426	4.35871	1.32093e-31	3.94233	2.36694e-18	3.0279	3.82368e-24	2.09272	5.8264e-08	7.38662	4.21061e-71	Igf1
ENSMUSG00000035551	1.67686	0.466794	5.34569	0.00023443	-1.67686	0.662221	1.94615	0.0127745	0	1	7.29184	1.87682e-09	Igfbpl1
ENSMUSG00000018339	2.68101	2.25804e-19	5.47945	9.07361e-89	1.2936	2.52609e-07	1.73035	1.30999e-20	3.9746	6.14769e-45	7.20981	1.68746e-143	Gpx3
ENSMUSG00000022103	0	1	4.83659	0.000944313	0	1	2.3092	0.000472505	0	1	7.14579	4.36692e-11	Gfra2
ENSMUSG00000066705	3.33128	0.104423	4.85471	0.00295489	0.61054	0.854878	2.14716	0.0297127	3.94182	0.0307674	7.00188	5.42756e-07	Fxyd6
ENSMUSG00000020061	0.689499	0.776516	3.83369	0.000100481	-2.43343	0.467966	3.16603	1.10514e-16	-1.74393	0.415227	6.99972	1.21428e-29	Mybpc1
ENSMUSG00000019874	1.19183	0.579781	4.08078	0.000263817	-0.993746	0.790628	2.85294	7.35962e-06	0.19808	0.937512	6.93371	1.03816e-13	Fabp7
ENSMUSG00000030519	1.66919	0.465588	4.84353	0.00100298	0.27997	0.954344	2.01284	0.00475499	1.94916	0.344396	6.85637	1.34648e-09	Apba2
ENSMUSG00000071847	0	1	5.05983	0.000211907	1.93353	0.566614	1.75069	0.0035875	1.93353	0.344016	6.81052	2.6408e-11	Apcdd1
ENSMUSG00000042436	0	1	3.9246	0.0222519	0	1	2.82504	0.0012215	0	1	6.74964	7.40034e-08	Mfap4
ENSMUSG00000026938	-0.212494	0.865701	3.5441	1.01153e-11	-0.0054924	0.999441	3.16344	4.51356e-17	-0.217987	0.831499	6.70754	8.46259e-38	Fcna
ENSMUSG00000034037	0	1	4.43709	0.00255818	0	1	2.23362	5.40252e-05	0	1	6.67072	1.90316e-12	Fgd5
ENSMUSG00000068154	0	1	5.35675	0.000465271	0	1	1.3027	0.188131	0	1	6.65946	1.04929e-06	Insm1
ENSMUSG00000039055	5.94913	3.29797e-24	6.81686	2.29753e-37	0.490708	0.376706	-0.180877	0.661919	6.43984	2.43426e-30	6.63598	3.69617e-35	Eme1
ENSMUSG00000024600	2.43507	0.262082	1.72004	0.383432	0.289447	0.942178	4.89572	1.18508e-07	2.72452	0.162189	6.61576	2.60281e-09	Slc27a6
ENSMUSG00000030787	-1.26541	0.0414736	3.07791	1.15571e-11	-0.254581	0.883815	3.53303	1.57325e-19	-1.51999	0.011668	6.61094	3.99846e-39	Lyve1
ENSMUSG00000031285	-1.75193	0.435169	4.22991	6.04276e-05	0	1	2.36821	5.03764e-05	-1.75193	0.417375	6.59811	3.66255e-14	Dcx
ENSMUSG00000026463	1.71249	0.000875745	5.74918	3.31264e-60	0.300261	0.749977	0.807798	0.000888531	2.01276	3.51151e-05	6.55698	4.85626e-79	Atp2b4
ENSMUSG00000040564	2.90914	2.20959e-08	5.09607	2.30223e-37	1.84836	1.2848e-08	1.45276	1.11774e-10	4.7575	1.54295e-29	6.54883	1.84175e-69	Apoc1
ENSMUSG00000053024	-1.75146	0.439391	4.33646	0.000239406	3.60936	0.132409	2.15377	0.00598853	1.85791	0.270746	6.49023	9.17561e-10	Cntn2
ENSMUSG00000046186	2.43662	0.266178	5.0316	0.000626639	-2.43662	0.477465	1.43655	0.0844509	0	1	6.46815	1.52504e-07	Cd109
ENSMUSG00000028834	0	1	3.87941	0.0162356	0	1	2.57376	3.69425e-05	0	1	6.45317	7.85345e-11	Trim63
ENSMUSG00000028024	-1.7512	0.434634	2.31371	0.0945512	0	1	4.10274	9.19414e-11	-1.7512	0.416845	6.41645	2.30223e-14	Enpep
ENSMUSG00000090799	3.29196	0.0784198	6.07644	5.85161e-09	1.27126	0.426832	0.318941	0.569151	4.56322	0.00176276	6.39538	8.44435e-12	Klhl33
ENSMUSG00000040133	0	1	2.96615	0.106016	2.73002	0.338295	3.41718	1.68563e-05	2.73002	0.160143	6.38333	7.40015e-09	Gpr176
ENSMUSG00000085006	-1.74642	0.431522	-0.0283722	0.992268	2.73509	0.330036	6.4027	7.65399e-32	0.98867	0.604688	6.37432	1.17942e-31	BC021767
ENSMUSG00000024501	-1.74374	0.432918	4.62793	7.19691e-08	0	1	1.73461	9.91515e-06	-1.74374	0.415288	6.36255	1.44712e-21	Dpysl3
ENSMUSG00000017309	2.75473	0.0414403	4.92932	6.78383e-08	-1.26405	0.514868	1.41863	0.00696779	1.49068	0.386343	6.34795	1.37456e-15	Cd300lg
ENSMUSG00000036103	-0.272055	0.759191	1.91151	1.05374e-05	3.44148	5.68819e-16	4.41614	1.23866e-48	3.16942	4.21348e-15	6.32765	1.30142e-60	Colec12
ENSMUSG00000069227	1.67441	0.461501	5.46999	1.18209e-05	1.05798	0.770685	0.851319	0.182588	2.73239	0.157549	6.32131	1.47631e-09	Gprin1
ENSMUSG00000045994	0	1	5.1864	0.000399741	0	1	1.12523	0.212195	0	1	6.31163	7.9539e-07	B3gat1
ENSMUSG00000034336	0	1	4.59311	0.00248232	0	1	1.71368	0.0286963	0	1	6.30679	8.96493e-08	Ina
ENSMUSG00000029005	0	1	1.73008	0.383163	0	1	4.52916	8.36168e-06	0	1	6.25923	1.88363e-07	Draxin
ENSMUSG00000005338	2.90315	0.161968	4.25903	0.00941081	0.691501	0.828061	1.98395	0.0295894	3.59466	0.0478461	6.24298	1.38896e-06	Cadm3
ENSMUSG00000027533	1.84792	6.49646e-05	2.5368	3.53576e-10	2.15721	1.01545e-10	3.66131	1.88805e-44	4.00514	1.75453e-26	6.19811	1.00412e-67	Fabp5
ENSMUSG00000024730	5.90181	3.11269e-05	2.49751	0.200239	-0.19299	0.93189	3.7005	0.000322429	5.70882	5.97471e-05	6.19801	1.72088e-06	Ms4a8a
ENSMUSG00000016346	3.27338	0.0904808	3.8899	0.0191603	-1.34179	0.661296	2.27879	0.00431813	1.93159	0.345683	6.1687	1.351e-07	Kcnq2
ENSMUSG00000048540	0	1	3.82757	0.0366126	0	1	2.33767	0.0508683	0	1	6.16524	5.91031e-05	Nhlh2
ENSMUSG00000024421	0.699813	0.774615	4.44442	9.46374e-07	0.288864	0.940907	1.6826	0.000150955	0.988677	0.609892	6.12702	1.34561e-17	Lama3
ENSMUSG00000059027	5.32251	0.000119093	6.11815	3.35319e-07	0.438072	0.79604	0.00550851	0.997541	5.76058	8.28846e-06	6.12365	1.50067e-07	9630013D21Rik
ENSMUSG00000037169	0	1	3.64619	0.0333183	0	1	2.45927	0.00265262	0	1	6.10546	2.04154e-07	Mycn
ENSMUSG00000025427	0	1	3.88658	0.0193247	0	1	2.20893	0.00654319	0	1	6.09552	2.49514e-07	Rnf165
ENSMUSG00000018126	-1.56313	0.130916	4.07704	2.24305e-20	1.0806	0.575144	1.99016	4.59587e-12	-0.48253	0.632501	6.0672	3.61624e-47	Baiap2l2
ENSMUSG00000011008	2.52477	0.000608867	4.79005	3.04531e-23	1.24735	0.0151536	1.25429	1.18508e-07	3.77212	1.06355e-10	6.04435	1.01401e-48	Mcoln2
ENSMUSG00000058934	0	1	2.9815	0.104488	0	1	3.03377	0.000369002	0	1	6.01526	2.10535e-07	Igf1os
ENSMUSG00000029762	0	1	2.44555	0.20585	1.92804	0.571316	3.55571	0.000524082	1.92804	0.348809	6.00126	3.25302e-06	Akr1b8
ENSMUSG00000029814	1.09054	0.01901	5.74299	1.03914e-108	1.25278	0.000333845	0.238819	0.259084	2.34332	3.46229e-11	5.98181	3.58678e-120	Igf2bp3
ENSMUSG00000055653	0	1	4.94272	0.00357958	0	1	1.0371	0.424534	0	1	5.97981	0.000123012	Gpc3
ENSMUSG00000022044	3.55459	0.0690231	5.03825	0.00123386	-3.55459	0.182718	0.932613	0.394434	0	1	5.97086	2.03646e-05	Stmn4
ENSMUSG00000052516	0	1	4.59995	0.0131822	0	1	1.36855	0.355213	0	1	5.96849	0.000499092	Robo2
ENSMUSG00000000031	-1.74918	0.435248	5.33792	1.15645e-08	1.93571	0.569128	0.613929	0.382943	0.186524	0.939855	5.95185	1.60221e-11	H19
ENSMUSG00000029121	0.677048	0.785634	4.03026	0.000172535	1.50454	0.522808	1.90085	0.00237077	2.18159	0.147251	5.9311	2.67511e-11	Crmp1
ENSMUSG00000063804	0.416948	0.8482	5.98177	9.06039e-29	-0.195065	0.956721	-0.0905163	0.838228	0.221883	0.909696	5.89125	2.81879e-28	Lin28b
ENSMUSG00000020598	2.42329	0.26116	4.58857	0.00183657	0.304627	0.93975	1.27201	0.0998992	2.72791	0.159512	5.86059	4.47496e-07	Nrcam
ENSMUSG00000034764	4.4996	0.00681885	4.26542	0.00877649	-2.54625	0.188214	1.5715	0.101104	1.95335	0.345683	5.83692	9.40242e-06	1700006J14Rik
ENSMUSG00000042750	3.59043	0.0559364	5.71499	1.67704e-05	-0.869658	0.774339	0.0526293	0.965411	2.72078	0.165249	5.76762	6.4778e-06	Bex2
ENSMUSG00000044770	-0.453851	0.809056	2.55351	0.000621455	2.09266	0.0996113	3.19712	3.71236e-19	1.63881	0.0854394	5.75063	6.56432e-31	Scml4
ENSMUSG00000022440	1.83487	0.268256	4.33776	1.83827e-06	0.578819	0.809419	1.37457	0.00314049	2.41369	0.0760125	5.71233	3.34695e-15	C1qtnf6
ENSMUSG00000032725	0.459115	0.379017	2.77679	8.83939e-19	0.430509	0.553194	2.93197	8.71007e-36	0.889624	0.0303445	5.70875	5.7353e-74	Folr2
ENSMUSG00000043857	1.66394	0.46934	5.03396	0.000933306	-1.66394	0.663347	0.667033	0.549838	0	1	5.70099	3.64796e-05	Mgat5b
ENSMUSG00000042631	0	1	3.29667	0.0780429	0	1	2.36488	0.0497696	0	1	5.66155	0.000157371	Xkr7
ENSMUSG00000054200	0	1	2.44997	0.216706	0	1	3.18743	0.0154627	0	1	5.6374	0.000250496	Ffar4
ENSMUSG00000033910	1.67704	0.465031	3.88739	0.0211729	0.252349	0.957149	1.7457	0.0683531	1.92939	0.34756	5.63309	1.48198e-05	Gucy1a3
ENSMUSG00000026587	0	1	3.24604	0.0811809	1.92157	0.577068	2.37901	0.0447709	1.92157	0.354936	5.62506	0.000149504	Astn1
ENSMUSG00000000120	0	1	4.41298	0.0175429	2.70727	0.391041	1.17991	0.439516	2.70727	0.194184	5.59289	0.00108717	Ngfr
ENSMUSG00000040653	0	1	2.97292	0.121578	0	1	2.61299	0.034389	0	1	5.5859	0.000189528	Ppp1r14c
ENSMUSG00000029675	2.9632	0.177173	4.25368	0.0185334	-1.04745	0.800506	1.33211	0.330729	1.91575	0.361453	5.58579	0.000548523	Eln
ENSMUSG00000002289	1.4435	0.0541959	4.69567	5.12197e-27	0.883539	0.253507	0.865087	0.00314099	2.32704	0.000112022	5.56076	6.28575e-41	Angptl4
ENSMUSG00000034311	4.9083	1.52476e-28	6.02968	1.41097e-43	0.349564	0.63539	-0.481618	0.213615	5.25786	8.8775e-33	5.54806	8.92163e-38	Kif4
ENSMUSG00000032783	5.27264	4.48252e-36	5.94217	1.72461e-48	0.287937	0.658412	-0.398512	0.241191	5.56057	1.23586e-40	5.54366	2.29014e-42	Troap
ENSMUSG00000097467	3.81988	0.0332078	5.48422	4.54779e-05	1.39678	0.34157	0.0225424	0.984723	5.21666	0.000261638	5.50676	1.98411e-05	Gm26737
ENSMUSG00000022122	-1.16371	0.0594604	3.41281	6.04259e-14	-0.87349	0.466556	2.08353	8.90739e-08	-2.0372	0.000842151	5.49634	5.11603e-30	Ednrb
ENSMUSG00000045573	3.70753	0.0753006	5.03995	0.00394902	-3.70753	0.192117	0.416083	0.799813	0	1	5.45603	0.000975169	Penk
ENSMUSG00000034520	2.87279	0.183765	4.59413	0.00755911	1.25668	0.651866	0.813256	0.559314	4.12947	0.0235554	5.40739	0.000581309	Gjc1
ENSMUSG00000019831	2.93108	0.169306	4.69544	0.00448288	-0.967115	0.806072	0.711266	0.586706	1.96397	0.349457	5.4067	0.000329249	Wasf1
ENSMUSG00000070858	0.357636	0.792767	3.3833	3.22659e-08	0.956694	0.487201	2.00153	3.26478e-06	1.31433	0.12196	5.38483	5.01962e-21	Gm1673
ENSMUSG00000032303	0	1	1.72117	0.387592	0	1	3.64938	0.00496802	0	1	5.37055	0.000182973	Chrna3
ENSMUSG00000026669	4.87653	6.01779e-30	5.61607	2.41581e-41	0.457754	0.442895	-0.284551	0.481061	5.33429	4.60657e-36	5.33152	1.09191e-37	Mcm10
ENSMUSG00000068373	-0.0816655	0.981063	2.3291	0.0983295	-1.66795	0.661795	2.99909	6.2516e-05	-1.74962	0.418166	5.32819	2.07801e-08	D430041D05Rik
ENSMUSG00000033906	3.31943	0.0863359	6.14667	4.58504e-07	-3.31943	0.217069	-0.825062	0.302863	0	1	5.32161	4.51012e-05	Zdhhc15
ENSMUSG00000044201	4.82475	2.559e-15	5.0797	6.02258e-18	0.260567	0.809292	0.225609	0.698211	5.08531	2.86707e-17	5.30531	4.75324e-20	Cdc25c
ENSMUSG00000039109	1.33463	0.00404124	1.21385	0.00456386	-0.919584	0.136339	4.08969	1.6131e-26	0.415045	0.431927	5.30353	1.20463e-31	F13a1
ENSMUSG00000029373	-1.48806	0.0231617	1.83829	0.000137415	0.533981	0.716571	3.43198	2.34284e-17	-0.954077	0.138267	5.27027	8.49957e-27	Pf4
ENSMUSG00000041064	4.40051	3.27537e-23	5.68339	4.15445e-41	0.245789	0.760297	-0.426373	0.250411	4.6463	4.26536e-26	5.25702	1.61451e-35	Pif1
ENSMUSG00000027500	-0.072669	0.978737	3.3727	0.000176698	1.49392	0.508747	1.86702	0.000291362	1.42125	0.307292	5.23973	2.99676e-13	Stmn2
ENSMUSG00000024371	3.18206	2.99028e-14	2.03899	1.97808e-05	1.58269	1.74661e-07	3.10534	5.75854e-30	4.76476	7.77401e-37	5.14433	1.95454e-46	C2
ENSMUSG00000020808	4.49502	9.12e-24	5.18432	1.07158e-32	0.202489	0.826889	-0.0497804	0.928997	4.69751	4.79832e-26	5.13454	2.52704e-32	Fam64a
ENSMUSG00000033066	1.889	1.04597e-09	4.08624	2.25796e-42	0.69211	0.0845958	1.02791	6.88468e-05	2.58111	1.15639e-17	5.11415	2.70283e-61	Gas7
ENSMUSG00000078521	5.80684	3.86247e-10	5.29085	1.65001e-08	-0.0200035	0.991576	-0.179247	0.840668	5.78683	3.50849e-10	5.1116	3.8572e-08	Aunip
ENSMUSG00000066755	0.0852867	0.946166	2.24337	2.23541e-05	-0.266104	0.893693	2.86783	2.35868e-15	-0.180818	0.853434	5.1112	3.91463e-28	Tnfsf18
ENSMUSG00000024538	-0.449771	0.811	4.71696	6.01948e-18	1.46138	0.414095	0.37835	0.375974	1.01161	0.375429	5.09531	1.09329e-22	Ppic
ENSMUSG00000053706	2.46749	0.0730334	1.59965	0.301682	0.805616	0.606905	3.4909	2.14942e-08	3.2731	0.00371171	5.09055	1.82275e-11	B430305J03Rik
ENSMUSG00000062380	0.790326	0.688113	3.90174	2.64068e-05	0.316863	0.923616	1.18203	0.079889	1.10719	0.480234	5.08378	1.39525e-09	Tubb3
ENSMUSG00000002341	-0.104073	0.967168	2.51825	0.0166457	0.35673	0.924769	2.56485	0.00036996	0.252657	0.890943	5.0831	8.02539e-09	Ncan
ENSMUSG00000034701	-2.50868	0.23782	3.4429	0.000563167	0	1	1.63528	0.0176262	-2.50868	0.232908	5.07818	4.06192e-09	Neurod1
ENSMUSG00000097545	0	1	4.63766	0.0103407	1.93118	0.584054	0.421405	0.80696	1.93118	0.361573	5.05906	0.002954	A930011O12Rik
ENSMUSG00000091089	1.85054	0.284345	4.09139	9.36297e-05	0.293858	0.922011	0.964666	0.179393	2.1444	0.151723	5.05606	3.70265e-08	A930018M24Rik
ENSMUSG00000074476	4.495	4.71681e-17	5.36516	5.36922e-26	0.172617	0.87293	-0.321407	0.50692	4.66762	1.59217e-18	5.04376	3.51383e-23	Spc24
ENSMUSG00000047261	1.32235	0.384086	3.08108	0.00070541	-1.10094	0.660056	1.95755	5.25631e-05	0.221407	0.910747	5.03863	1.01383e-13	Gap43
ENSMUSG00000049281	-0.333455	0.831149	2.75032	9.17385e-07	0.582028	0.802141	2.28483	1.31799e-18	0.248573	0.8377	5.03514	6.5557e-40	Scn3b
ENSMUSG00000051378	4.38878	7.03896e-30	5.45536	1.80707e-47	0.149404	0.861155	-0.442387	0.194155	4.53818	4.53627e-32	5.01297	7.05463e-41	Kif18b
ENSMUSG00000034883	4.43561	1.59464e-09	5.88069	6.737e-22	0.502263	0.549118	-0.871472	0.0291175	4.93787	1.03663e-12	5.00922	1.9561e-14	Lrr1
ENSMUSG00000025216	-1.74733	0.432645	1.59492	0.305887	0	1	3.409	1.97173e-07	-1.74733	0.414985	5.00392	2.56886e-10	Lbx1
ENSMUSG00000002944	5.31226	1.68732e-35	1.36922	0.0010679	1.29564	0.00257121	3.62723	7.53814e-26	6.60789	4.81186e-50	4.99645	8.35722e-34	Cd36
ENSMUSG00000001403	4.62546	2.4703e-31	5.36068	7.23521e-44	0.404633	0.488329	-0.368697	0.301945	5.03009	2.76967e-37	4.99198	1.53608e-38	Ube2c
ENSMUSG00000024989	4.27481	1.92699e-30	5.38992	7.23534e-50	0.390909	0.489145	-0.440242	0.178274	4.66572	2.06662e-36	4.94968	6.89631e-43	Cep55
ENSMUSG00000045328	4.23357	1.53298e-33	5.45769	1.04083e-53	0.362967	0.553041	-0.5112	0.125683	4.59654	5.10928e-39	4.94649	4.73621e-46	Cenpe
ENSMUSG00000055629	1.54275	0.39385	3.64791	0.000380352	-0.0375331	0.991998	1.27123	0.0272027	1.50521	0.372743	4.91915	9.47249e-10	B4galnt4
ENSMUSG00000042842	0.11636	0.922046	3.05461	1.42464e-13	1.52439	0.0191898	1.86222	2.13449e-15	1.64075	0.00313747	4.91684	3.92013e-47	Serpinb6b
ENSMUSG00000046160	0.728012	0.782008	3.2765	0.0166223	0.247526	0.952509	1.62142	0.111917	0.975537	0.639791	4.89792	3.76896e-05	Olig1
ENSMUSG00000044349	-0.0831054	0.976442	5.89315	2.2857e-14	2.57019	0.0725938	-1.00052	0.0814532	2.48709	0.0274501	4.89263	9.18501e-10	Snhg11
ENSMUSG00000079168	-0.0719542	0.984006	0.0179306	0.999078	1.10212	0.786114	4.87173	0.000140172	1.03017	0.628223	4.88966	9.87799e-05	Cd209g
ENSMUSG00000029084	1.66315	0.00916097	1.05677	0.0996018	0.690604	0.477465	3.81744	1.93499e-16	2.35375	4.48654e-05	4.87421	2.1746e-19	Cd38
ENSMUSG00000022322	4.21452	1.94076e-19	5.2581	4.46054e-31	0.532077	0.433501	-0.399521	0.365497	4.74659	1.16872e-24	4.85858	4.13054e-27	Shcbp1
ENSMUSG00000071562	5.10656	0.00226584	11.439	2.5819e-17	-1.86443	0.334838	-6.58647	4.31311e-14	3.24213	0.0941099	4.85255	0.00183601	Stfa1
ENSMUSG00000020330	4.35924	3.81949e-40	5.39571	4.49046e-62	0.178204	0.796204	-0.545467	0.0545723	4.53744	1.63943e-43	4.85024	1.16666e-51	Hmmr
ENSMUSG00000026622	4.28296	1.87362e-22	4.85659	5.24244e-30	0.109197	0.916577	-0.0112553	0.984723	4.39215	1.00862e-23	4.84533	4.11268e-30	Nek2
ENSMUSG00000022033	4.14906	3.4674e-21	5.11961	1.31009e-32	0.21943	0.814008	-0.279344	0.544039	4.36849	1.70752e-23	4.84027	9.07552e-30	Pbk
ENSMUSG00000020684	0.263198	0.85804	4.08843	3.54987e-13	-0.482411	0.842023	0.750925	0.0979757	-0.219212	0.868331	4.83935	2.39761e-19	Rasl10b
ENSMUSG00000041431	4.08998	3.27675e-20	4.97343	3.04963e-32	0.185354	0.833536	-0.149095	0.742348	4.27533	2.91221e-22	4.82433	1.29073e-30	Ccnb1
ENSMUSG00000019987	4.77013	1.37127e-10	3.05501	0.000172898	1.73305	0.00548891	1.76828	0.00192522	6.50318	7.21792e-20	4.82329	1.21646e-11	Arg1
ENSMUSG00000026955	4.53339	3.27137e-14	5.16091	1.04416e-19	-0.242276	0.831874	-0.343636	0.523564	4.29112	1.35346e-12	4.81727	2.6382e-17	Sapcd2
ENSMUSG00000046591	3.96133	2.88957e-22	5.22565	8.36952e-40	0.083366	0.931881	-0.408701	0.275952	4.0447	2.7546e-23	4.81695	1.75494e-34	Ticrr
ENSMUSG00000037725	4.01968	9.1742e-31	5.138	2.857e-55	0.345321	0.487245	-0.330763	0.25379	4.365	6.6648e-37	4.80724	1.57154e-48	Ckap2
ENSMUSG00000033952	3.86552	2.13936e-31	5.34884	3.63494e-59	0.0712645	0.931997	-0.549483	0.0632903	3.93679	1.19282e-32	4.79936	2.31992e-49	Aspm
ENSMUSG00000023972	-1.27006	0.0370201	4.27243	3.25126e-44	-0.260434	0.89606	0.524428	0.0444502	-1.53049	0.0140578	4.79685	2.03897e-56	Ptk7
ENSMUSG00000027379	4.1647	1.01464e-27	5.00254	3.67156e-40	0.154769	0.86447	-0.212321	0.620904	4.31947	7.4123e-30	4.79022	1.67497e-37	Bub1
ENSMUSG00000015880	4.29216	1.37776e-25	5.3519	1.21097e-39	0.203416	0.819863	-0.566797	0.129455	4.49557	4.44634e-28	4.78511	6.95563e-33	Ncapg
ENSMUSG00000090523	0.215093	0.914595	2.42612	0.00818362	1.11616	0.567325	2.33858	0.000162264	1.33125	0.25354	4.7647	3.52885e-10	Gypc
ENSMUSG00000023505	4.11743	3.95268e-26	4.89783	2.2319e-37	0.47077	0.437963	-0.138705	0.764396	4.5882	4.53627e-32	4.75912	9.36137e-36	Cdca3
ENSMUSG00000031004	3.90783	8.68084e-21	5.41758	7.44632e-36	0.322346	0.722494	-0.66199	0.121171	4.23018	7.46958e-24	4.75559	9.07552e-30	Mki67
ENSMUSG00000023349	2.72292	6.40769e-05	1.35601	0.0842477	1.17644	0.099873	3.39621	8.66455e-12	3.89936	3.29566e-10	4.75222	6.53367e-16	Clec4n
ENSMUSG00000068220	1.64098	6.37407e-08	1.85857	6.73821e-11	1.22427	1.32015e-05	2.89042	1.55009e-40	2.86525	1.68316e-24	4.749	3.3649e-68	Lgals1
ENSMUSG00000039396	3.87934	5.24729e-21	5.36447	4.11148e-40	0.0303724	0.978276	-0.630289	0.0795332	3.90972	2.07102e-21	4.73418	2.30938e-32	Neil3
ENSMUSG00000031382	-0.0783907	0.981665	-0.0421284	0.989475	3.33524	0.0216123	4.77438	5.23067e-07	3.25685	0.00729207	4.73225	3.60466e-07	Asb11
ENSMUSG00000044816	1.82724	0.271078	4.19255	7.64892e-06	0.992226	0.585928	0.528176	0.419754	2.81946	0.024273	4.72073	1.20438e-08	D630023F18Rik
ENSMUSG00000072812	0.464246	0.724782	1.82757	0.0104811	2.28133	0.000379971	2.87169	4.86714e-16	2.74557	9.57001e-06	4.69926	3.69862e-25	Ahnak2
ENSMUSG00000055546	0.547141	0.619258	-0.244958	0.820714	0.845143	0.509973	4.9442	2.48697e-17	1.39228	0.0713629	4.69924	1.3579e-14	Timd4
ENSMUSG00000026390	-0.05189	0.987814	1.70721	0.334917	1.05069	0.797123	2.99047	0.0107851	0.998799	0.638542	4.69768	0.000222486	Marco
ENSMUSG00000035683	4.16068	9.7844e-28	5.22344	1.30216e-46	0.14993	0.851521	-0.535366	0.0808645	4.31061	6.85676e-30	4.68807	7.79633e-38	Melk
ENSMUSG00000025020	1.13601	0.351976	3.28829	2.98923e-06	0.192825	0.933082	1.39844	0.00234792	1.32883	0.211988	4.68672	7.80807e-15	Slit1
ENSMUSG00000027654	3.76746	3.70173e-14	4.74088	2.14512e-24	0.136293	0.900138	-0.0651618	0.909375	3.90375	2.75735e-15	4.67572	5.1461e-24	Fam83d
ENSMUSG00000040204	4.07418	4.36237e-17	5.1444	5.28229e-27	0.375817	0.680126	-0.468757	0.328985	4.44999	3.08654e-20	4.67564	3.68774e-23	2810417H13Rik
ENSMUSG00000072980	3.59812	2.82917e-08	5.05074	5.87537e-21	0.878308	0.125347	-0.387888	0.37611	4.47643	1.97576e-14	4.66286	1.73712e-17	Oip5
ENSMUSG00000027358	-2.91908	0.0267018	1.23216	0.10838	1.57159	0.587181	3.42929	1.61817e-12	-1.34749	0.246871	4.66145	3.16893e-16	Bmp2
ENSMUSG00000027748	-1.73425	0.441328	-1.73425	0.37884	3.25068	0.20959	6.38385	2.16096e-06	1.51643	0.402932	4.64959	2.62804e-05	Trpc4
ENSMUSG00000037991	4.4272	4.21917e-08	4.71212	8.55232e-10	0.382215	0.778459	-0.0804561	0.927251	4.80942	7.82296e-10	4.63166	1.04419e-09	Rmi2
ENSMUSG00000026712	-0.496966	0.158082	4.15707	9.24927e-47	0.114472	0.888773	0.473656	0.120642	-0.382494	0.251231	4.63073	1.99126e-55	Mrc1
ENSMUSG00000028718	3.8434	5.91478e-33	5.25399	1.06022e-63	0.324441	0.527114	-0.624521	0.0155711	4.16784	6.15238e-39	4.62947	1.19122e-50	Stil
ENSMUSG00000037544	4.29198	3.0718e-21	5.14027	1.86162e-30	0.366586	0.663001	-0.517568	0.238218	4.65856	9.0512e-25	4.62271	1.22039e-25	Dlgap5
ENSMUSG00000017716	4.17096	2.99026e-37	5.03832	8.71432e-57	0.504034	0.205882	-0.417183	0.142854	4.67499	4.26875e-47	4.62114	1.72737e-48	Birc5
ENSMUSG00000048621	1.03797	0.198337	0.916597	0.212644	-0.190926	0.915093	3.69435	1.39281e-17	0.84704	0.291152	4.61095	2.8349e-20	Gm6377
ENSMUSG00000028527	-0.0628575	0.974013	1.02752	0.313553	2.91717	0.00042849	3.57499	1.60549e-11	2.85431	0.000138422	4.6025	4.48975e-14	Ak4
ENSMUSG00000001228	4.09994	2.5566e-31	4.81644	2.51885e-43	0.195284	0.803877	-0.214727	0.59485	4.29523	2.81041e-34	4.60171	2.30707e-40	Uhrf1
ENSMUSG00000027469	4.17754	4.94659e-33	5.17455	7.23534e-50	0.299787	0.649484	-0.578409	0.073657	4.47733	1.18412e-37	4.59614	3.50864e-41	Tpx2
ENSMUSG00000030208	2.0989	0.050977	0.212478	0.89258	0.784024	0.606905	4.38318	5.27711e-09	2.88293	0.00181939	4.59566	6.68424e-09	Emp1
ENSMUSG00000038663	1.18249	0.581078	-1.73771	0.375837	-0.968541	0.796292	6.32771	4.63762e-07	0.213946	0.932816	4.58999	6.07767e-06	Fsd2
ENSMUSG00000039103	0.995395	0.155477	3.71294	5.30005e-13	0.954991	0.241939	0.871722	0.07477	1.95039	0.000619467	4.58466	5.72656e-19	Nexn
ENSMUSG00000027168	-0.0557006	0.984006	2.85964	0.010973	-0.481871	0.916676	1.70022	0.0376637	-0.537572	0.800092	4.55986	1.80303e-06	Pax6
ENSMUSG00000020914	4.20933	1.78485e-30	5.01801	5.90925e-42	0.109742	0.911629	-0.458852	0.234601	4.31907	4.22271e-32	4.55916	2.10392e-36	Top2a
ENSMUSG00000019942	3.3965	7.135e-34	4.57335	1.37932e-62	0.322791	0.487201	-0.0221147	0.953877	3.7193	1.363e-40	4.55123	1.73149e-62	Cdk1
ENSMUSG00000020010	4.45178	1.98512e-05	2.67451	0.0403319	-2.27578	0.0273734	1.87127	0.0164015	2.176	0.145522	4.54578	2.28713e-06	Vnn3
ENSMUSG00000068744	3.97335	3.07044e-21	4.59014	8.35145e-32	0.668663	0.086359	-0.0448712	0.918924	4.64202	4.60254e-31	4.54527	9.99742e-32	Psrc1
ENSMUSG00000006574	-1.72117	0.456073	4.93152	0.00096627	1.98075	0.578394	-0.387992	0.808217	0.259575	0.92615	4.54353	0.00187236	Slc4a1
ENSMUSG00000027715	4.05879	9.53827e-32	4.88116	7.41432e-46	0.146991	0.861237	-0.345225	0.334141	4.20578	4.20861e-34	4.53594	9.05423e-41	Ccna2
ENSMUSG00000002985	1.14611	0.00469167	3.26417	1.43891e-18	1.76593	1.41052e-05	1.2556	0.000368568	2.91204	1.23604e-14	4.51977	6.16746e-31	Apoe
ENSMUSG00000029673	-0.0695455	0.983397	2.51845	0.0459746	1.05932	0.769462	1.99718	0.00158995	0.989771	0.606882	4.51563	3.69496e-08	Auts2
ENSMUSG00000017400	0.671686	0.78733	1.25651	0.475689	1.73808	0.40655	3.25627	0.000267102	2.40976	0.0935824	4.51278	4.84358e-06	Stac2
ENSMUSG00000052560	0.626292	0.71025	2.68993	0.00359753	-0.342774	0.912742	1.81386	0.00897282	0.283518	0.862858	4.50379	2.90636e-08	Cpne8
ENSMUSG00000037474	3.90728	6.67625e-22	4.69745	1.83106e-32	0.105803	0.916172	-0.203025	0.652454	4.01308	3.5597e-23	4.49443	3.22947e-30	Dtl
ENSMUSG00000061603	-0.0642299	0.984305	1.61154	0.309872	0.250466	0.956706	2.87791	0.000289498	0.186236	0.939486	4.48945	1.05541e-06	Akap6
ENSMUSG00000040855	-0.258537	0.687922	2.30971	1.21057e-12	1.36171	0.00207294	2.17317	3.56636e-18	1.10317	0.00475254	4.48287	6.6668e-46	Reps2
ENSMUSG00000032374	-1.74708	0.432432	3.6694	0.000270724	0	1	0.812385	0.202023	-1.74708	0.414621	4.48178	7.37534e-08	Plod2
ENSMUSG00000023940	4.01773	1.28213e-17	5.25103	4.23204e-31	0.283679	0.751599	-0.772948	0.0444502	4.30141	2.66556e-20	4.47808	2.76443e-23	Sgol1
ENSMUSG00000026039	3.81164	1.29092e-16	4.91065	6.22455e-30	-0.329383	0.681988	-0.432622	0.271749	3.48225	1.68363e-13	4.47803	4.51332e-25	Sgol2
ENSMUSG00000015568	-0.798413	0.000490111	3.22629	2.45079e-54	1.80657	9.04011e-17	1.24291	9.68512e-12	1.00816	2.25455e-06	4.4692	4.08004e-92	Lpl
ENSMUSG00000027323	3.91266	1.30433e-19	4.89793	1.41535e-31	0.218787	0.808891	-0.432433	0.288436	4.13145	6.28615e-22	4.46549	6.9249e-27	Rad51
ENSMUSG00000034773	4.11531	2.55136e-15	4.78804	6.59915e-22	0.0911418	0.938006	-0.324972	0.517319	4.20646	4.46236e-16	4.46307	2.48368e-19	BC030867
ENSMUSG00000027326	4.26089	5.55847e-41	4.92545	1.53498e-56	-0.0193841	0.983203	-0.469744	0.094748	4.24151	1.13633e-40	4.45571	2.96082e-47	Casc5
ENSMUSG00000029126	2.69688	0.0832208	3.88997	0.00151846	-1.18056	0.630727	0.565159	0.609524	1.51632	0.405448	4.45513	9.11697e-05	Nsg1
ENSMUSG00000008489	-1.73217	0.442989	1.86725	0.249776	1.96121	0.571174	2.58524	0.0137539	0.229041	0.930493	4.45249	0.000146481	Elavl2
ENSMUSG00000028773	-0.959038	0.562789	2.71934	0.00109427	2.9004	0.0165216	1.73071	0.0091087	1.94136	0.0411997	4.45005	4.24424e-09	Fabp3
ENSMUSG00000048376	0.646868	0.495692	3.31446	3.05627e-12	1.33917	0.0604178	1.13211	0.00060284	1.98604	0.000898006	4.44658	4.67832e-25	F2r
ENSMUSG00000019990	4.03791	1.4532e-05	1.76266	0.159421	-1.6892	0.0897874	2.67478	0.000182134	2.3487	0.0445299	4.43744	1.31663e-07	Pde7b
ENSMUSG00000020649	3.98419	2.25625e-16	4.77784	4.1416e-23	0.0602196	0.962618	-0.36465	0.506193	4.04441	5.46394e-17	4.41319	1.49565e-20	Rrm2
ENSMUSG00000038379	4.10457	4.36421e-24	4.93369	6.19654e-37	0.108477	0.907043	-0.522931	0.124319	4.21305	2.04578e-25	4.41076	7.91871e-30	Ttk
ENSMUSG00000019647	1.85125	0.160358	3.30147	0.000354967	0.786914	0.644935	1.10875	0.0822513	2.63816	0.0139324	4.41022	1.74684e-08	Sema6a
ENSMUSG00000025478	-1.73547	0.440209	2.66989	0.0527273	0	1	1.72977	0.0652297	-1.73547	0.421857	4.39967	5.42222e-05	Dpysl4
ENSMUSG00000041498	4.13972	1.36564e-22	5.01634	3.07472e-34	0.192429	0.830162	-0.620345	0.0906752	4.33215	8.31042e-25	4.39599	5.20276e-27	Kif14
ENSMUSG00000007080	3.74638	4.61745e-46	4.76996	9.21877e-78	0.0315821	0.961347	-0.383578	0.0984945	3.77797	9.54287e-47	4.38638	6.99562e-67	Pole
ENSMUSG00000017499	4.22581	8.31968e-17	4.68641	1.18684e-21	0.0445197	0.97092	-0.300198	0.557352	4.27033	3.07591e-17	4.38621	2.5858e-19	Cdc6
ENSMUSG00000020185	3.84571	9.1801e-19	5.13261	1.07341e-35	-0.341126	0.649484	-0.746865	0.0274636	3.50458	2.76818e-15	4.38574	2.32038e-26	E2f7
ENSMUSG00000045273	3.70793	2.51025e-15	5.01477	2.24339e-33	0.513931	0.355627	-0.631276	0.0491198	4.22186	7.69449e-21	4.38349	9.95765e-25	Cenph
ENSMUSG00000052688	1.63572	5.68015e-08	1.95486	2.64665e-12	1.78007	2.51995e-14	2.42822	5.61002e-37	3.4158	1.58292e-39	4.38308	9.43743e-72	5430435G22Rik
ENSMUSG00000092060	0.528435	0.596664	3.44041	1.47433e-12	0.370472	0.818098	0.939175	0.0127758	0.898907	0.247806	4.37959	6.91344e-22	Bend4
ENSMUSG00000026605	3.44653	4.57556e-32	4.82269	3.38348e-61	0.10644	0.886017	-0.449499	0.111178	3.55296	4.11007e-34	4.37319	3.79106e-52	Cenpf
ENSMUSG00000002068	4.38984	1.30553e-20	4.78129	1.52593e-25	0.275829	0.760008	-0.411191	0.360605	4.66567	2.30183e-23	4.3701	9.20649e-22	Ccne1
ENSMUSG00000019539	1.20885	0.0598328	3.31652	1.96812e-12	0.412304	0.712265	1.05269	0.00828443	1.62115	0.00428255	4.36921	1.69067e-21	Rcn3
ENSMUSG00000036223	4.03144	4.91434e-09	5.27621	8.43212e-17	0.351839	0.770685	-0.913487	0.0759634	4.38328	6.82049e-11	4.36272	1.41102e-11	Ska1
ENSMUSG00000038943	3.78099	6.96051e-29	4.93349	7.19388e-48	0.158695	0.845349	-0.571946	0.0749815	3.93969	2.5771e-31	4.36155	3.09756e-39	Prc1
ENSMUSG00000027581	0.77995	0.712895	3.82886	0.000534835	-0.584692	0.876874	0.532418	0.626452	0.195258	0.926519	4.36127	3.52132e-05	Stmn3
ENSMUSG00000003410	-0.471261	0.814003	2.0232	0.0368269	-0.998938	0.786419	2.33698	0.000285485	-1.4702	0.393542	4.36018	9.73255e-09	Elavl3
ENSMUSG00000012443	3.84415	5.24729e-21	4.84372	3.44627e-32	0.171868	0.866535	-0.48424	0.25751	4.01602	7.53844e-23	4.35948	2.06119e-27	Kif11
ENSMUSG00000071324	-1.48884	0.29579	2.10124	0.00157328	2.812	0.0136744	2.2567	8.16627e-11	1.32317	0.116508	4.35794	9.20649e-22	Armc2
ENSMUSG00000021071	1.18426	0.579631	1.57635	0.333836	-2.93684	0.332219	2.78078	0.00226248	-1.75258	0.417757	4.35714	2.14342e-05	Trim9
ENSMUSG00000027883	4.18337	2.42245e-22	4.43173	5.74228e-27	0.113446	0.892919	-0.0804843	0.858086	4.29682	1.42692e-23	4.35125	1.9706e-26	Gpsm2
ENSMUSG00000030123	1.00836	0.00758027	2.73263	2.82456e-18	0.917201	0.0246133	1.61246	1.19383e-09	1.92556	6.69e-09	4.34509	1.53703e-41	Plxnd1
ENSMUSG00000068748	0.780342	0.617374	1.52812	0.157164	0.0300076	0.994666	2.81325	5.62694e-05	0.810349	0.557935	4.34137	6.28466e-08	Ptprz1
ENSMUSG00000032218	3.79556	1.02297e-29	4.54368	9.14554e-44	0.334771	0.556572	-0.202834	0.581644	4.13033	4.20387e-35	4.34085	1.41094e-40	Ccnb2
ENSMUSG00000020122	-4.29848	0.00698883	0.137772	0.91054	1.93264	0.567606	4.20292	4.35091e-15	-2.36584	0.084775	4.3407	1.6239e-14	Egfr
ENSMUSG00000026566	0.97842	0.0914912	2.59602	1.6705e-10	-1.09967	0.141778	1.71697	3.29018e-09	-0.121249	0.88227	4.31299	3.63745e-31	Mpzl1
ENSMUSG00000086421	3.85005	0.000910615	4.53357	9.4779e-06	-0.0629547	0.978626	-0.237717	0.80696	3.7871	0.00105	4.29585	2.50579e-05	Gm14091
ENSMUSG00000032254	3.95128	9.84721e-31	4.8472	3.5566e-46	0.0741925	0.932956	-0.554038	0.0833743	4.02547	5.03739e-32	4.29316	9.63226e-38	Kif23
ENSMUSG00000048922	3.94166	7.82905e-35	5.07367	2.56141e-58	0.134041	0.858164	-0.786484	0.00259279	4.0757	2.29249e-37	4.28718	2.26991e-43	Cdca2
ENSMUSG00000002055	3.81621	2.25561e-28	4.63176	5.2912e-42	0.175978	0.824001	-0.348244	0.329719	3.99219	5.10968e-31	4.28352	6.12056e-37	Spag5
ENSMUSG00000028678	4.57586	1.08487e-47	4.64549	2.99301e-51	0.0971199	0.896927	-0.371833	0.211899	4.67298	8.04315e-50	4.27366	3.17655e-44	Kif2c
ENSMUSG00000031016	3.27911	3.11476e-16	4.70556	2.93613e-38	0.206846	0.788987	-0.437108	0.168483	3.48596	1.9247e-18	4.26845	1.97086e-31	Wee1
ENSMUSG00000029163	1.49737	8.12062e-05	4.10286	1.89138e-30	0.177992	0.852042	0.165543	0.721765	1.67536	4.98958e-06	4.26841	1.50044e-32	Emilin1
ENSMUSG00000036777	4.04781	1.22252e-23	4.76217	1.13202e-32	-0.127657	0.901676	-0.498871	0.219725	3.92016	1.47204e-22	4.26329	2.09263e-27	Anln
ENSMUSG00000020357	5.55308	5.88904e-05	3.36739	0.0591642	1.41752	0.124011	0.89541	0.514674	6.9706	1.99898e-09	4.2628	0.00473755	Flt4
ENSMUSG00000037846	2.38175	0.00032053	5.01529	2.78895e-22	-0.929893	0.308369	-0.753197	0.0774236	1.45186	0.0626723	4.26209	4.46263e-16	Rtkn2
ENSMUSG00000061100	-2.52481	0.246768	-0.0503262	0.985157	0	1	4.31215	9.96334e-05	-2.52481	0.24013	4.26183	9.42455e-05	Retnla
ENSMUSG00000024791	3.87028	2.75809e-15	4.16636	1.92656e-18	0.159592	0.892408	0.0943202	0.88202	4.02987	1.27888e-16	4.26068	2.03516e-19	Cdca5
ENSMUSG00000028782	-1.75191	0.440268	3.49029	0.00699853	1.92354	0.575619	0.769874	0.491385	0.171627	0.945915	4.26017	0.00028218	Bai2
ENSMUSG00000046295	3.52525	6.4349e-17	4.65051	9.4531e-30	0.109093	0.918487	-0.392939	0.354795	3.63434	4.92411e-18	4.25757	1.22403e-25	Ankle1
ENSMUSG00000064158	2.90987	0.0206088	3.71139	0.000276611	0.0714396	0.976993	0.545163	0.46784	2.98131	0.0142616	4.25656	1.93631e-06	Izumo1
ENSMUSG00000060591	3.72213	2.62033e-19	2.15461	3.10378e-07	-0.800979	0.126456	2.10166	1.97782e-10	2.92115	3.31951e-12	4.25627	2.71506e-26	Ifitm2
ENSMUSG00000033191	-0.580994	0.777538	3.7388	3.04231e-08	1.7351	0.359303	0.51445	0.305971	1.1541	0.347687	4.25325	2.91608e-12	Tie1
ENSMUSG00000021186	-2.44197	0.0911996	0.844607	0.368026	0.267171	0.955417	3.40489	1.05245e-11	-2.1748	0.124012	4.2495	3.68118e-14	Fbln5
ENSMUSG00000040084	3.76373	7.22281e-32	4.52014	4.46405e-46	0.295593	0.629991	-0.272803	0.439561	4.05933	8.67165e-37	4.24734	1.00192e-41	Bub1b
ENSMUSG00000026683	3.72292	9.57444e-22	4.73644	2.61801e-35	0.384399	0.571591	-0.489868	0.192045	4.10732	3.10951e-26	4.24657	2.05969e-29	Nuf2
ENSMUSG00000022456	0.181269	0.930867	1.75615	0.0837441	1.27698	0.478572	2.47239	0.000197311	1.45825	0.196121	4.22854	3.96567e-08	2003-09-01
ENSMUSG00000008845	-0.393415	0.621892	0.746707	0.185411	0.137653	0.929978	3.47903	2.19418e-13	-0.255762	0.717094	4.22573	3.11072e-15	Cd163
ENSMUSG00000039814	3.54809	2.37287e-12	4.57182	1.75981e-22	0.0340723	0.978276	-0.346805	0.44847	3.58216	1.46839e-12	4.22501	2.28515e-19	Xkr5
ENSMUSG00000029553	0.689028	0.122874	3.70627	3.70579e-43	0.540394	0.330036	0.515733	0.0215249	1.22942	0.000823104	4.222	4.72618e-58	Tfec
ENSMUSG00000047534	3.50645	5.41243e-21	4.99765	1.14811e-41	0.629909	0.204119	-0.778698	0.0167559	4.13636	1.04109e-28	4.21895	2.39229e-31	Mis18bp1
ENSMUSG00000042489	3.66563	1.97224e-23	4.80939	2.17504e-40	0.105827	0.909941	-0.591433	0.0779606	3.77145	7.81687e-25	4.21796	2.72924e-32	Clspn
ENSMUSG00000028873	3.73434	6.20455e-26	4.48577	4.32647e-38	0.303501	0.650716	-0.268115	0.486805	4.03784	3.46711e-30	4.21765	2.27535e-34	Cdca8
ENSMUSG00000031596	2.9637	0.00130653	3.03602	0.000469102	2.02775	0.00221257	1.16134	0.0709217	4.99145	2.66496e-11	4.19736	2.4453e-08	Slc7a2
ENSMUSG00000079553	3.66333	4.43272e-13	4.14846	3.53341e-17	0.181345	0.88295	0.0470059	0.9464	3.84467	1.99504e-14	4.19547	1.04481e-17	Kifc1
ENSMUSG00000055407	2.3706	0.17313	3.01382	0.0339287	-0.500446	0.88066	1.18151	0.309103	1.87015	0.284818	4.19533	0.000755116	Map6
ENSMUSG00000072082	3.63943	5.63457e-22	4.58631	1.0772e-34	0.206649	0.809416	-0.407449	0.295645	3.84608	1.80343e-24	4.17886	7.65328e-30	Ccnf
ENSMUSG00000030677	3.6765	1.8946e-26	4.48076	4.92995e-40	0.0932775	0.916172	-0.310638	0.38849	3.76978	6.60929e-28	4.17012	1.85006e-35	Kif22
ENSMUSG00000026921	-0.443137	0.737546	3.76667	6.37283e-14	-0.4182	0.876512	0.395307	0.392999	-0.861337	0.448282	4.16198	6.17331e-18	Egfl7
ENSMUSG00000020897	3.68278	6.69124e-25	4.53399	4.04525e-38	0.254418	0.727993	-0.37891	0.297692	3.9372	2.18169e-28	4.15509	6.38979e-33	Aurkb
ENSMUSG00000027331	3.53567	2.31145e-26	4.60193	5.39131e-45	0.514081	0.269574	-0.452109	0.154516	4.04975	3.02116e-34	4.14982	9.84248e-38	Knstrn
ENSMUSG00000085606	4.87065	0.00111462	5.90281	2.24501e-06	-1.25074	0.470786	-1.75828	0.0308569	3.6199	0.0405837	4.14454	0.00632823	Gm15792
ENSMUSG00000006398	3.89228	2.05016e-20	4.30815	8.94813e-26	0.109533	0.918617	-0.168442	0.740607	4.00181	1.18076e-21	4.1397	2.97828e-24	Cdc20
ENSMUSG00000021965	3.70031	9.69021e-16	4.59408	1.97754e-25	0.0298847	0.981151	-0.459991	0.280258	3.73019	5.05427e-16	4.13409	5.23959e-21	Ska3
ENSMUSG00000035455	3.56188	1.18776e-18	4.5254	1.77516e-30	0.119014	0.907616	-0.401002	0.325149	3.68089	5.51394e-20	4.1244	4.30098e-26	Fignl1
ENSMUSG00000031661	1.17143	0.582233	2.84239	0.0282747	-0.183247	0.962849	1.27627	0.155642	0.988187	0.619903	4.11866	7.42677e-05	Nkd1
ENSMUSG00000051906	-2.96755	0.0054631	0.207757	0.824291	1.17979	0.663347	3.91006	1.36405e-13	-1.78776	0.0674861	4.11782	5.26652e-13	Cd209f
ENSMUSG00000024053	4.33359	4.09342e-29	1.32267	0.00152338	-0.578409	0.291375	2.79346	9.94596e-19	3.75518	1.28272e-22	4.11613	3.24258e-28	Emilin2
ENSMUSG00000093726	3.59443	9.45385e-07	4.568	3.01873e-12	-0.0253883	0.987909	-0.459408	0.439866	3.56904	1.20511e-06	4.10859	5.6024e-10	Gm20667
ENSMUSG00000028121	1.16389	0.00126982	2.31502	1.95934e-15	1.57692	1.8361e-08	1.78988	4.07072e-18	2.74082	6.93428e-21	4.10491	8.43195e-54	Bcar3
ENSMUSG00000040026	5.41073	5.17873e-11	-2.50963	0.1889	2.30024	8.78866e-05	6.61294	1.06767e-08	7.71098	2.13017e-23	4.10331	1.61534e-06	Saa3
ENSMUSG00000020431	-0.094211	0.974403	2.18803	0.0918544	0.270704	0.948929	1.9105	0.049179	0.176493	0.932816	4.09853	0.00011127	Adcy1
ENSMUSG00000024056	3.4929	5.77193e-22	4.54598	2.52722e-38	0.288138	0.670193	-0.448375	0.186412	3.78104	9.86375e-26	4.09761	6.89422e-32	Ndc80
ENSMUSG00000052305	0.816246	0.437102	3.65157	1.54498e-06	-0.486724	0.800327	0.435729	0.63544	0.329522	0.75252	4.08729	6.49381e-08	Hbb-bs
ENSMUSG00000029414	3.56233	4.62893e-25	4.49736	3.08376e-40	0.0743664	0.933082	-0.411955	0.230257	3.6367	3.41394e-26	4.0854	3.14316e-34	Kntc1
ENSMUSG00000022623	-0.0702452	0.983278	2.34261	0.0739476	0.263093	0.955417	1.74145	0.0162341	0.192848	0.937118	4.08407	3.89084e-06	Shank3
ENSMUSG00000040118	1.57019	0.434324	1.89674	0.239139	-0.549061	0.884948	2.18205	0.0459263	1.02113	0.621387	4.07879	0.000573903	Cacna2d1
ENSMUSG00000051043	-1.97026	0.0232464	0.993645	0.114345	0.364133	0.895377	3.08403	6.61138e-12	-1.60612	0.0594761	4.07767	1.95076e-15	Gprc5c
ENSMUSG00000078773	3.90179	1.04424e-23	4.9244	2.67265e-41	0.077462	0.929395	-0.847741	0.00254237	3.97925	1.30044e-24	4.07666	5.60902e-28	Rad54b
ENSMUSG00000048612	0.99922	0.0358038	0.348075	0.506802	0.887624	0.0903311	3.70879	3.0833e-29	1.88684	2.84556e-06	4.05687	3.37903e-28	Myof
ENSMUSG00000027490	2.71608	9.39053e-20	4.06185	2.42197e-44	0.589421	0.131853	-0.00501273	0.991453	3.3055	5.90814e-29	4.05683	1.48066e-44	E2f1
ENSMUSG00000032181	-0.0586684	0.985945	2.33784	0.10773	3.33495	0.0387689	1.71455	0.0873345	3.27628	0.0128039	4.05239	0.000293898	Scg3
ENSMUSG00000022150	-0.118795	0.798718	2.77751	5.37711e-26	0.929761	0.00454587	1.27411	1.24e-07	0.810966	0.00477255	4.05162	2.0565e-48	Dab2
ENSMUSG00000072949	0.496856	0.584382	2.7903	8.88491e-09	-0.96694	0.434937	1.2578	0.000818785	-0.470084	0.616192	4.0481	2.37646e-19	Acot1
ENSMUSG00000034317	3.81295	2.39004e-27	4.58432	1.89839e-41	0.00793786	0.994666	-0.539306	0.0774236	3.82088	1.69518e-27	4.04502	8.1782e-33	Trim59
ENSMUSG00000034829	0.43724	0.792418	3.0221	3.72838e-05	0.741177	0.715487	1.0204	0.0562023	1.17842	0.290806	4.0425	2.00189e-10	Nxnl1
ENSMUSG00000023015	3.51269	2.62214e-34	4.44611	1.68648e-54	0.23714	0.687614	-0.412912	0.153482	3.74983	6.8239e-39	4.03319	1.70918e-46	Racgap1
ENSMUSG00000038665	1.51838	0.198393	3.34607	6.00561e-06	-0.363955	0.874465	0.683361	0.210308	1.15442	0.351882	4.02943	4.90861e-10	Dgki
ENSMUSG00000026825	0.538306	0.701825	2.39476	0.0022719	-0.250028	0.923456	1.63267	0.00844329	0.288278	0.826616	4.02744	7.35262e-09	Dnm1
ENSMUSG00000036377	0.763211	0.69514	1.35779	0.318929	-1.34816	0.661688	2.66687	0.00049121	-0.58495	0.780426	4.02466	2.41924e-06	C530008M17Rik
ENSMUSG00000017146	3.6117	4.55276e-26	4.46195	1.12242e-40	0.0987593	0.909941	-0.44318	0.175947	3.71046	1.41624e-27	4.01877	6.43496e-34	Brca1
ENSMUSG00000039748	3.4977	9.49472e-16	4.38364	3.26937e-26	-0.242088	0.787056	-0.375041	0.366788	3.25561	1.54457e-13	4.0086	2.86159e-22	Exo1
ENSMUSG00000028832	3.09336	1.4447e-11	4.60629	6.59483e-28	0.682504	0.220067	-0.6044	0.106281	3.77587	1.29352e-17	4.00189	2.36769e-21	Stmn1
ENSMUSG00000035365	3.62378	2.92242e-19	4.37288	2.53334e-31	0.390773	0.486901	-0.37413	0.263148	4.01456	2.75488e-24	3.99875	4.73022e-26	Parpbp
ENSMUSG00000021589	2.77341	0.0280171	3.1989	0.00340553	1.18387	0.232877	0.790339	0.277068	3.95728	4.77758e-05	3.98924	7.2069e-06	Rhobtb3
ENSMUSG00000069044	0	1	4.80684	0.0468366	0	1	-0.818505	0.76355	0	1	3.98834	0.0796287	Usp9y
ENSMUSG00000027306	3.32942	5.39347e-19	4.58365	3.38555e-35	0.162197	0.86135	-0.607687	0.0895911	3.49161	6.84605e-21	3.97596	7.6686e-28	Nusap1
ENSMUSG00000020493	3.62569	9.82461e-22	4.78419	7.29211e-37	0.231086	0.783821	-0.813721	0.0174892	3.85678	1.86567e-24	3.97047	3.66502e-27	Prr11
ENSMUSG00000022034	3.81024	1.37232e-24	4.6579	4.70131e-38	-0.14471	0.866535	-0.692252	0.0294344	3.66553	7.77916e-23	3.96564	2.12616e-28	Esco2
ENSMUSG00000046179	3.63538	2.22157e-17	4.9225	1.32296e-30	-0.119093	0.916172	-0.958091	0.0126611	3.51628	1.56391e-16	3.96441	1.42401e-21	E2f8
ENSMUSG00000059921	-1.73728	0.438265	1.92247	0.212936	1.92835	0.571174	2.03904	0.0389675	0.191073	0.939244	3.96151	0.000254465	Unc5c
ENSMUSG00000020926	-0.588838	0.778838	4.55498	4.70185e-11	1.48214	0.51164	-0.598859	0.302253	0.8933	0.516088	3.95612	3.09604e-08	Adam11
ENSMUSG00000005233	3.20537	3.48591e-16	4.24736	5.1104e-30	-0.014211	0.99027	-0.292545	0.459802	3.19116	5.08726e-16	3.95482	1.90153e-26	Spc25
ENSMUSG00000021062	1.85029	0.285706	2.70075	0.0386716	0.792412	0.731244	1.24774	0.166376	2.6427	0.0540213	3.94849	0.000125656	Rab15
ENSMUSG00000029177	3.28708	6.58595e-21	3.76914	2.40027e-28	0.26124	0.723921	0.157114	0.719481	3.54832	3.22606e-24	3.92625	1.31112e-30	Cenpa
ENSMUSG00000079049	-0.0864144	0.974957	1.57696	0.215819	-2.43487	0.47281	2.34517	0.00138167	-2.52128	0.226813	3.92213	2.11752e-06	Serpinb1c
ENSMUSG00000090231	5.32255	3.23406e-13	3.20319	0.000472998	1.49345	0.00339712	0.71462	0.309103	6.816	2.85114e-24	3.91781	9.65133e-07	Cfb
ENSMUSG00000068101	3.1186	6.1017e-09	3.90178	4.65359e-16	0.471964	0.515606	0.0144004	0.980625	3.59056	2.17569e-12	3.91618	9.32249e-17	Cenpm
ENSMUSG00000031503	1.3128	0.395102	2.93483	0.00212521	0.0942643	0.976408	0.97589	0.151799	1.40706	0.310109	3.91072	9.78939e-07	Col4a2
ENSMUSG00000020932	3.38882	1.91216e-05	1.57	0.116669	-0.345025	0.818652	2.32644	0.000186535	3.04379	0.000198427	3.89644	4.14408e-08	Gfap
ENSMUSG00000002835	3.15262	2.2726e-17	4.18098	6.61987e-31	0.227076	0.78183	-0.285584	0.483137	3.3797	5.87332e-20	3.8954	1.71817e-27	Chaf1a
ENSMUSG00000022945	2.93944	4.22289e-15	3.90004	1.40171e-28	0.419222	0.475803	-0.0260942	0.957389	3.35866	6.26304e-20	3.87395	1.49951e-28	Chaf1b
ENSMUSG00000101389	2.34353	7.55303e-05	1.16046	0.0653174	0.184914	0.89845	2.70994	1.03245e-08	2.52844	1.04667e-05	3.8704	5.94188e-13	Ms4a4a
ENSMUSG00000100157	0.395541	0.859132	2.21731	0.0476279	-2.90775	0.330563	1.64566	0.0237856	-2.51221	0.227964	3.86297	3.80434e-06	2310034O05Rik
ENSMUSG00000035456	-0.0494165	0.987956	1.62533	0.346189	-1.70303	0.661726	2.23745	0.0586173	-1.75244	0.422414	3.86278	0.00175747	Prdm8
ENSMUSG00000075266	3.37689	2.33618e-07	3.52583	1.58304e-08	-0.258778	0.82294	0.334522	0.531467	3.11812	6.23168e-06	3.86035	2.25347e-11	Cenpw
ENSMUSG00000026640	1.17266	0.399306	2.2128	0.0218694	1.46326	0.20999	1.6473	0.0099036	2.63592	0.00484056	3.86011	2.04088e-07	Plxna2
ENSMUSG00000028175	3.19852	9.32519e-06	4.91781	3.25847e-17	0.608496	0.500004	-1.06749	0.0127372	3.80702	1.09645e-08	3.85033	7.60511e-10	Depdc1a
ENSMUSG00000029516	3.13689	1.53298e-33	4.23049	5.49704e-63	0.283098	0.528879	-0.389337	0.110099	3.41999	7.61037e-40	3.84115	4.39784e-53	Cit
ENSMUSG00000032400	3.23627	1.59219e-23	4.41046	5.95081e-45	0.422581	0.391041	-0.569319	0.0478672	3.65885	4.50059e-30	3.84114	4.4574e-35	Zwilch
ENSMUSG00000044927	1.83749	0.255673	2.96365	0.00846705	-0.337996	0.913023	0.874703	0.225651	1.4995	0.366396	3.83835	1.4025e-05	H1fx
ENSMUSG00000039994	3.46438	9.95805e-48	4.17357	1.62565e-72	0.419697	0.162656	-0.342989	0.121076	3.88407	3.94027e-60	3.83058	4.01361e-62	Timeless
ENSMUSG00000023908	2.94548	1.00393e-20	4.02506	2.7927e-39	0.323526	0.574493	-0.194673	0.593453	3.26901	2.14111e-25	3.83039	3.68137e-36	Pkmyt1
ENSMUSG00000037016	-0.0884617	0.974876	2.39371	0.0334347	0.85823	0.798555	1.43064	0.0750618	0.769769	0.657904	3.82435	2.24439e-05	Frem2
ENSMUSG00000028194	-0.575064	0.795997	0.629713	0.682793	-0.455948	0.919741	3.1794	0.000221332	-1.03101	0.591527	3.80912	2.01255e-05	Ddah1
ENSMUSG00000029223	1.19147	0.393629	3.09262	0.000258074	0.776809	0.667329	0.710008	0.310039	1.96828	0.0637117	3.80263	5.14849e-07	Uchl1
ENSMUSG00000099398	0.163273	0.893076	1.95054	0.00152345	1.4208	0.103172	1.84427	0.000295187	1.58407	0.0182161	3.79481	2.63992e-11	Ms4a14
ENSMUSG00000025001	2.95232	8.92168e-19	4.36344	2.17626e-40	0.415788	0.460768	-0.573481	0.0694173	3.36811	3.38436e-24	3.78996	7.79254e-32	Hells
ENSMUSG00000028702	3.48348	3.84989e-25	3.95802	3.11844e-34	0.221951	0.74182	-0.171056	0.650829	3.70543	1.56117e-28	3.78696	9.65097e-32	Rad54l
ENSMUSG00000024500	-0.843528	0.728657	2.00032	0.103009	0.258228	0.956706	1.785	0.0366071	-0.5853	0.783089	3.78532	6.16154e-05	Ppp2r2b
ENSMUSG00000034329	3.85752	1.07283e-19	4.52879	6.87737e-28	0.29283	0.727137	-0.747602	0.0480863	4.15035	9.46e-23	3.78119	2.72966e-20	Brip1
ENSMUSG00000020609	3.32481	1.68667e-25	3.67249	6.14579e-33	-0.794897	0.0261448	0.0910682	0.814407	2.52991	2.66426e-14	3.76356	5.9775e-35	Apob
ENSMUSG00000050953	-1.70112	0.2214	3.36113	3.22578e-08	2.46001	0.0837732	0.398997	0.500374	0.758886	0.460105	3.76013	8.16671e-11	Gja1
ENSMUSG00000023274	0.333676	0.702099	0.464706	0.478497	1.07617	0.14417	3.28855	2.83657e-15	1.40985	0.0104232	3.75326	3.18106e-16	Cd4
ENSMUSG00000069833	2.24477	6.12625e-06	0.16588	0.803179	-0.321796	0.771486	3.57666	3.99197e-17	1.92297	0.000101089	3.74253	1.23599e-15	Ahnak
ENSMUSG00000015217	2.48196	0.00990793	4.18151	7.3532e-09	-0.641061	0.68793	-0.440333	0.505652	1.8409	0.0858045	3.74118	3.60466e-07	Hmgb3
ENSMUSG00000073940	0.882841	0.547054	3.24705	0.000710385	-0.657888	0.79652	0.488665	0.655668	0.224953	0.881024	3.73571	6.41329e-05	Hbb-bt
ENSMUSG00000019889	-1.04019	0.364665	0.977258	0.220398	-0.153771	0.958061	2.75423	1.16043e-06	-1.19396	0.25978	3.73148	2.39373e-09	Ptprk
ENSMUSG00000000318	-0.255807	0.776684	-0.140376	0.84809	0.722366	0.479754	3.86219	5.025e-17	0.466559	0.481412	3.72181	5.5831e-14	Clec10a
ENSMUSG00000022021	3.01723	2.91273e-17	4.06894	6.94441e-32	0.182232	0.826568	-0.352381	0.343421	3.19947	2.05337e-19	3.71656	2.38153e-27	Diap3
ENSMUSG00000019779	-0.0969045	0.972451	3.2963	0.00037233	0.312565	0.938403	0.414739	0.616677	0.215661	0.914023	3.71104	1.04094e-05	Frk
ENSMUSG00000031506	2.44877	4.92697e-07	2.79557	1.32457e-09	-0.247934	0.83036	0.914951	0.0456474	2.20084	5.46868e-06	3.71052	8.32359e-16	Ptpn7
ENSMUSG00000003779	3.2739	3.71932e-19	3.98186	7.35255e-29	0.287054	0.701184	-0.276019	0.505073	3.56095	1.58977e-22	3.70584	1.16885e-25	Kif20a
ENSMUSG00000024109	-0.101311	0.971993	1.08342	0.467562	-0.486681	0.915611	2.61611	0.00328548	-0.587992	0.781808	3.69952	8.72193e-05	Nrxn1
ENSMUSG00000029591	2.98169	5.43652e-12	3.74595	2.62414e-20	0.362154	0.632161	-0.0491746	0.92849	3.34384	3.08018e-15	3.69678	4.05589e-20	Ung
ENSMUSG00000049134	0.477746	0.423573	1.45867	0.000308557	0.944872	0.0862576	2.23144	5.95101e-13	1.42262	0.000814374	3.69011	1.95337e-24	Nrap
ENSMUSG00000018166	0.331808	0.86592	1.49761	0.192732	-0.369794	0.913155	2.1907	0.0153648	-0.037986	0.985042	3.68831	0.000103938	Erbb3
ENSMUSG00000014599	1.63255	7.85992e-18	1.59014	1.45063e-18	0.600301	0.0102418	2.09261	3.10673e-38	2.23285	3.46258e-32	3.68275	3.76836e-82	Csf1
ENSMUSG00000037625	-0.862406	0.727504	1.31199	0.368403	0.261823	0.956706	2.36942	0.0140029	-0.600583	0.7814	3.68142	0.000301707	Cldn11
ENSMUSG00000053046	-0.848949	0.73404	2.10713	0.107045	2.22391	0.355627	1.57425	0.123073	1.37496	0.378352	3.68138	0.000561689	Brsk2
ENSMUSG00000019894	-0.57661	0.752809	3.59143	5.58777e-05	-3.36145	0.231478	0.08819	0.940239	-3.93806	0.0357752	3.67962	2.31405e-05	Slc6a15
ENSMUSG00000078240	2.2818	0.120726	4.04487	3.25921e-05	0.139014	0.956706	-0.38097	0.649561	2.42081	0.0776278	3.6639	0.000208183	Gm3550
ENSMUSG00000069917	-0.101787	0.954613	3.5291	5.05068e-08	0.853493	0.646641	0.132489	0.866631	0.751706	0.481141	3.66159	6.57822e-09	Hba-a2
ENSMUSG00000032113	3.23541	9.63603e-12	4.07821	2.20791e-19	0.118816	0.919367	-0.418122	0.379818	3.35422	1.08586e-12	3.66009	4.42816e-16	Chek1
ENSMUSG00000024672	0.326754	0.637896	0.801931	0.0915869	1.25822	0.0206064	2.8557	3.41233e-15	1.58498	0.000428825	3.65763	5.019e-19	Ms4a7
ENSMUSG00000069919	-0.32297	0.806509	3.11258	2.46074e-07	-0.736636	0.731857	0.544836	0.38008	-1.05961	0.31637	3.65741	4.08308e-10	Hba-a1
ENSMUSG00000010505	-0.82831	0.73831	2.03349	0.116171	-1.6988	0.66073	1.62183	0.0992096	-2.52711	0.235856	3.65533	0.000457974	Myt1
ENSMUSG00000088108	2.46355	0.110768	2.12646	0.152888	-0.940382	0.712783	1.52046	0.153731	1.52316	0.392453	3.64692	0.0014097	Snora47
ENSMUSG00000034485	1.07462	0.0170416	3.01184	2.18218e-20	1.27695	0.000502611	0.629638	0.0246966	2.35157	4.63873e-11	3.64148	1.77833e-31	Uaca
ENSMUSG00000092074	2.20193	0.128059	2.93361	0.0137102	-0.177404	0.951646	0.70543	0.53194	2.02453	0.144103	3.63904	0.000755327	Dynlt1a
ENSMUSG00000055632	2.91355	0.159688	2.48453	0.20156	3.4004	0.00218716	1.14368	0.50774	6.31395	2.32435e-06	3.6282	0.0296242	Hmcn2
ENSMUSG00000039193	1.09041	0.151523	0.828096	0.251667	-0.51651	0.708612	2.79887	7.67485e-10	0.573903	0.497843	3.62697	7.51154e-13	Nlrc4
ENSMUSG00000039835	-0.629073	0.671796	2.5464	2.42857e-05	-0.555878	0.866535	1.07895	0.00599067	-1.18495	0.377375	3.62534	8.99334e-14	Nhsl1
ENSMUSG00000079685	2.08368	1.00958e-12	3.41249	3.32621e-38	0.417813	0.32345	0.199282	0.495052	2.50149	1.79913e-18	3.61178	1.71151e-43	Ulbp1
ENSMUSG00000097755	3.51332	2.92538e-06	4.34252	3.94807e-11	0.43401	0.680311	-0.73298	0.157376	3.94733	2.627e-08	3.60954	2.19115e-07	2010110K18Rik
ENSMUSG00000030867	3.35888	1.29459e-17	4.05228	6.79207e-26	0.0916696	0.930304	-0.450547	0.274882	3.45055	1.16752e-18	3.60173	2.36685e-21	Plk1
ENSMUSG00000034675	0.331983	0.837322	2.80592	0.00014643	-0.966628	0.681386	0.793572	0.226925	-0.634645	0.658717	3.59949	1.09468e-07	Dbn1
ENSMUSG00000038305	0.1712	0.881732	2.18112	4.53576e-05	-0.448858	0.801174	1.41834	0.000597682	-0.277658	0.775298	3.59945	3.10829e-14	Spats2l
ENSMUSG00000025272	-0.809696	0.744758	2.95944	0.0121722	-1.70085	0.661344	0.630189	0.580784	-2.51055	0.239968	3.58963	0.000880299	Tro
ENSMUSG00000025279	1.97478	4.75943e-05	1.92467	5.38788e-05	3.13667	5.54401e-32	1.65602	6.95868e-09	5.11145	5.0068e-54	3.58068	2.34206e-23	Dnase1l3
ENSMUSG00000036768	3.15264	7.75996e-19	4.23818	3.89105e-33	0.165121	0.855288	-0.662323	0.0569074	3.31776	7.84579e-21	3.57586	3.82025e-25	Kif15
ENSMUSG00000024640	1.53157	1.1204e-14	2.73908	5.89056e-47	0.46082	0.091527	0.836639	1.25836e-06	1.99239	2.2685e-24	3.57572	2.90075e-75	Psat1
ENSMUSG00000074785	2.01024	1.17909e-06	1.77397	6.5023e-06	-1.10111	0.0316848	1.79832	2.94277e-07	0.909134	0.0414986	3.57229	1.38049e-19	Plxnc1
ENSMUSG00000051220	3.20338	3.65336e-18	3.96436	2.66763e-29	0.231648	0.760008	-0.393528	0.272049	3.43503	6.09025e-21	3.57084	2.95947e-24	Ercc6l
ENSMUSG00000020627	-0.83337	0.733231	1.7258	0.190015	0.259689	0.956706	1.83427	0.0484438	-0.573681	0.788381	3.56007	0.000314311	Klhl29
ENSMUSG00000027496	3.16683	3.25091e-25	3.9027	5.73306e-40	0.243132	0.683925	-0.344683	0.258259	3.40996	2.9976e-29	3.55801	7.20867e-34	Aurka
ENSMUSG00000028494	0.947692	1.15064e-05	2.12143	1.44051e-27	0.220582	0.614042	1.43644	1.17989e-16	1.16827	1.81101e-08	3.55787	2.21853e-68	Plin2
ENSMUSG00000000782	4.00301	0.0197859	2.47863	0.19719	2.88136	0.000210592	1.07649	0.51458	6.88437	8.11007e-10	3.55513	0.028201	Tcf7
ENSMUSG00000033981	-0.875049	0.729608	2.90123	0.0177414	1.59195	0.619478	0.63472	0.597071	0.716898	0.70134	3.53595	0.00156446	Gria2
ENSMUSG00000044338	0.655336	0.493021	3.68891	3.87575e-15	0.343142	0.828665	-0.153309	0.765053	0.998478	0.191394	3.5356	3.07867e-14	Aplnr
ENSMUSG00000032815	3.26305	7.93233e-26	3.69162	2.29289e-34	0.116404	0.882404	-0.170844	0.648683	3.37945	9.68596e-28	3.52077	8.84505e-32	Fanca
ENSMUSG00000079597	6.1794	4.26853e-05	9.82518	7.69298e-14	-6.1794	0.000333845	-6.30598	1.78972e-12	0	1	3.51921	0.0407335	Gm5483
ENSMUSG00000024440	-2.52526	0.238832	3.47512	0.000935287	0	1	0.0416661	0.974165	-2.52526	0.233342	3.51679	0.000468068	Pcdh12
ENSMUSG00000022385	3.3749	4.6225e-17	3.88147	1.58742e-23	0.119335	0.907043	-0.368001	0.378932	3.49423	2.47702e-18	3.51347	8.52599e-20	Gtse1
ENSMUSG00000029436	0.573085	0.733273	2.67735	0.000617774	0.339598	0.901597	0.835527	0.114543	0.912683	0.484795	3.51287	2.69065e-08	Mmp17
ENSMUSG00000098318	3.03437	3.32005e-05	4.16075	1.162e-10	-0.0938634	0.953051	-0.64829	0.277525	2.94051	5.66048e-05	3.51246	8.20246e-08	1190002F15Rik
ENSMUSG00000059060	3.50685	0.00024601	3.80056	1.68746e-05	-0.210431	0.911104	-0.289653	0.740607	3.29642	0.000718082	3.51091	6.89755e-05	Rad51b
ENSMUSG00000031262	3.12975	1.27177e-19	3.92881	6.64873e-33	0.322986	0.58479	-0.424297	0.186018	3.45273	5.21242e-24	3.50452	1.3516e-26	Cenpi
ENSMUSG00000048327	3.21433	3.781e-20	4.25139	1.23623e-34	0.119558	0.897777	-0.75109	0.0220724	3.33389	1.06426e-21	3.5003	4.21291e-25	Ckap2l
ENSMUSG00000030789	1.22753	7.46745e-10	-1.71135	8.31171e-18	2.38509	9.82285e-35	5.21124	3.50682e-160	3.61263	7.64328e-73	3.49989	1.14409e-72	Itgax
ENSMUSG00000002992	3.63151	7.60953e-13	0.90912	0.31112	1.78677	9.77055e-10	2.5839	5.93763e-09	5.41828	1.1347e-38	3.49302	1.45689e-12	Apoc2
ENSMUSG00000019256	1.94324	0.00463247	0.819156	0.287777	0.897642	0.315949	2.66967	3.66304e-07	2.84088	4.08935e-06	3.48883	1.26574e-09	Ahr
ENSMUSG00000069601	-1.49022	0.343459	1.62837	0.073843	0.798985	0.812468	1.86008	0.00587122	-0.691232	0.637843	3.48845	1.70798e-06	Ank3
ENSMUSG00000039187	3.06871	7.78887e-16	3.53111	2.83764e-22	0.0210687	0.98565	-0.056279	0.911375	3.08977	5.05427e-16	3.47483	6.18587e-22	Fanci
ENSMUSG00000039470	3.93092	5.30112e-10	3.42212	8.47155e-08	0.777415	0.288236	0.0503486	0.949411	4.70834	6.24385e-15	3.47247	2.25091e-08	Zdhhc2
ENSMUSG00000097526	2.0737	0.225661	3.81246	0.00139512	0.626946	0.812486	-0.348652	0.769291	2.70065	0.0610459	3.46381	0.00344858	Gm26847
ENSMUSG00000086712	-0.942275	0.3442	2.16346	1.37093e-05	2.59041	0.000137326	1.28475	0.000260605	1.64814	0.00393535	3.4482	1.69224e-16	AI427809
ENSMUSG00000060206	1.0733	0.598341	2.41489	0.0788508	-1.68196	0.588822	1.02968	0.419397	-0.608656	0.787799	3.44457	0.00451211	Zfp462
ENSMUSG00000040711	1.92218	4.61187e-16	1.61991	2.4408e-12	1.62779	1.00908e-13	1.81849	6.41964e-22	3.54997	5.85345e-53	3.4384	5.91621e-53	Sh3pxd2b
ENSMUSG00000025150	-0.816112	0.236168	0.369181	0.549122	0.812978	0.405875	3.0644	1.86687e-12	-0.00313396	0.999559	3.43359	5.06519e-13	Cbr2
ENSMUSG00000068758	1.51012	4.12908e-06	2.28311	1.3005e-14	1.07856	0.00109534	1.14897	6.99505e-06	2.58868	1.76651e-17	3.43207	5.84577e-32	Il3ra
ENSMUSG00000024245	0.428007	0.848563	1.56533	0.21401	0.974437	0.6922	1.86535	0.0170123	1.40244	0.312811	3.43068	5.41627e-05	Tmem178
ENSMUSG00000015305	0.284392	0.454049	1.82941	7.76994e-15	1.38261	1.09326e-07	1.5986	1.24042e-16	1.667	2.07147e-11	3.42801	3.19702e-50	Sash1
ENSMUSG00000040522	2.44982	3.16604e-06	0.937523	0.112077	-0.543916	0.560589	2.48919	8.81278e-09	1.90591	0.000428078	3.42671	1.17586e-12	Tlr8
ENSMUSG00000061576	1.79462	0.0606175	2.76354	0.00016741	0.160829	0.932587	0.651855	0.267239	1.95545	0.028538	3.41539	8.6419e-08	Dpp6
ENSMUSG00000027955	0.60165	0.433262	3.65868	7.01307e-25	0.414241	0.717233	-0.243932	0.464898	1.01589	0.0931177	3.41475	1.02128e-21	Fam198b
ENSMUSG00000015854	0.385487	0.712248	2.0414	0.000547838	-0.316882	0.864869	1.36895	0.00694441	0.0686051	0.948117	3.41035	2.81025e-10	Cd5l
ENSMUSG00000024968	0.785286	0.429315	2.57421	7.26109e-06	0.151835	0.936604	0.835369	0.0622005	0.937121	0.277705	3.40958	1.06088e-11	Rcor2
ENSMUSG00000025044	3.25766	1.30553e-20	1.19439	0.000999054	0.835046	0.0503407	2.21035	7.26716e-14	4.09271	4.38364e-31	3.40474	6.46702e-24	Msr1
ENSMUSG00000094595	2.38402	0.0328936	3.70649	3.78327e-05	-0.715046	0.708797	-0.306703	0.751505	1.66897	0.167888	3.39979	0.000137565	Fsbp
ENSMUSG00000062082	1.24243	0.0030868	0.404734	0.430166	1.43362	1.88297e-05	2.99301	9.14942e-26	2.67605	3.76924e-15	3.39775	7.74947e-28	Cd200r4
ENSMUSG00000074802	1.64158	1.94818e-08	2.805	8.50974e-25	1.12337	0.000216806	0.591536	0.0333348	2.76496	1.01755e-22	3.39654	4.9077e-35	Gas2l3
ENSMUSG00000026779	2.89707	7.28392e-14	3.697	7.68316e-24	0.205217	0.808677	-0.311118	0.437473	3.10228	6.6231e-16	3.38589	2.06679e-20	Mastl
ENSMUSG00000025854	0.0710492	0.866331	-0.569332	0.0288815	2.01723	1.68926e-20	3.95183	1.87847e-91	2.08828	8.26573e-23	3.3825	9.4104e-62	Fam20c
ENSMUSG00000074607	-0.566637	0.624169	1.99777	0.000921894	1.39691	0.204802	1.37488	0.00446572	0.830278	0.301795	3.37265	1.67642e-10	Tox2
ENSMUSG00000098090	2.70301	1.61039e-10	3.90119	1.46003e-23	0.401932	0.569486	-0.529913	0.155714	3.10494	5.39686e-14	3.37128	6.30241e-18	2700099C18Rik
ENSMUSG00000008575	-0.943552	0.384985	1.73904	0.00804319	-0.329258	0.907189	1.62316	0.00244992	-1.27281	0.205585	3.3622	6.03084e-09	Nfib
ENSMUSG00000032854	1.81661	0.274205	2.18554	0.106436	-4.34773	0.0680959	1.17656	0.320641	-2.53111	0.241137	3.3621	0.00389462	Ugt8a
ENSMUSG00000060961	-0.0802909	0.970275	0.890722	0.450444	0.650968	0.809637	2.46578	0.000310696	0.570677	0.684442	3.3565	3.39789e-06	Slc4a4
ENSMUSG00000043496	-2.52382	0.244345	-0.833111	0.688564	1.92342	0.575639	4.18796	0.000807768	-0.600397	0.783865	3.35485	0.00221057	Tril
ENSMUSG00000016756	2.65303	2.62888e-06	0.368369	0.612018	-4.97553	1.34969e-12	2.98462	1.12939e-09	-2.32249	0.00340236	3.35299	2.16632e-10	Cmah
ENSMUSG00000040950	-0.766813	0.400601	0.188881	0.824074	1.24914	0.225004	3.16104	1.99613e-08	0.482323	0.550392	3.34992	2.78552e-08	Mgl2
ENSMUSG00000041481	7.78758	6.37435e-15	0	1	2.67779	2.57464e-08	3.34516	0.0832587	10.4654	2.72549e-34	3.34516	0.0439187	Serpina3g
ENSMUSG00000038267	0.0184577	0.990768	2.16559	0.000134755	0.67056	0.646466	1.17715	0.0086379	0.689018	0.405935	3.34273	1.63047e-11	Slc22a23
ENSMUSG00000031246	0.810774	0.00660823	1.40977	4.08097e-08	0.431572	0.342736	1.92692	1.84175e-17	1.24235	4.98958e-06	3.3367	1.65624e-37	Sh3bgrl
ENSMUSG00000045102	2.35985	0.037219	3.18586	0.000494087	0.749847	0.588476	0.15023	0.875664	3.1097	0.00119423	3.33609	9.10486e-05	Poln
ENSMUSG00000037313	2.64646	2.20161e-22	3.49558	3.07835e-39	0.222217	0.708612	-0.174507	0.608227	2.86868	3.93763e-26	3.32107	4.29014e-36	Tacc3
ENSMUSG00000021714	2.67204	3.60561e-05	3.96788	1.98237e-12	0.746638	0.373555	-0.651356	0.217469	3.41868	1.04934e-08	3.31652	6.71096e-09	Cenpk
ENSMUSG00000006800	0.00197925	0.998722	2.86703	1.82341e-39	0.887661	0.000845593	0.446338	0.0553067	0.88964	0.000181803	3.31337	7.50707e-51	Sulf2
ENSMUSG00000030346	3.05766	2.52201e-18	3.60557	1.54356e-26	0.272679	0.70011	-0.296568	0.439155	3.33034	1.05896e-21	3.309	6.45505e-23	Rad51ap1
ENSMUSG00000038252	2.59433	1.27227e-24	3.64727	2.0443e-47	0.131205	0.843041	-0.339903	0.226566	2.72553	3.59547e-27	3.30737	1.80911e-40	Ncapd2
ENSMUSG00000019992	3.67498	1.42208e-21	3.54743	1.03921e-20	0.123965	0.874909	-0.24263	0.52699	3.79894	4.64824e-23	3.3048	4.15176e-18	Mtfr2
ENSMUSG00000058773	1.12569	0.354184	2.63584	0.000606553	-0.360784	0.877878	0.661344	0.298433	0.764903	0.543649	3.29718	9.26091e-07	Hist1h1b
ENSMUSG00000033031	2.98772	1.5555e-21	3.86735	2.07173e-36	0.122541	0.878122	-0.575144	0.058063	3.11026	2.4656e-23	3.2922	1.27453e-27	C330027C09Rik
ENSMUSG00000052374	-0.385348	0.819186	1.16092	0.196879	1.09063	0.554159	2.12464	9.41852e-06	0.705283	0.52859	3.28556	9.6717e-10	Actn2
ENSMUSG00000034206	3.06459	1.18831e-24	3.664	1.30984e-37	-0.232394	0.689542	-0.378466	0.181365	2.83219	9.45885e-21	3.28553	1.25055e-30	Polq
ENSMUSG00000039313	0.323249	0.474706	2.64723	4.94586e-23	0.718704	0.0868249	0.638187	0.0121069	1.04195	0.00114796	3.28542	2.93134e-35	AF529169
ENSMUSG00000079598	5.21411	1.80522e-12	3.15476	0.000656334	0.67099	0.398308	0.121954	0.904396	5.8851	6.78125e-17	3.27671	0.00016093	Clec2l
ENSMUSG00000032231	3.34805	1.47414e-24	0.790623	0.0213352	-1.2103	0.000617102	2.48604	5.43352e-19	2.13775	4.45795e-11	3.27666	2.29077e-25	Anxa2
ENSMUSG00000031442	2.34486	0.00740603	2.09594	0.0114779	-1.00378	0.459641	1.17797	0.111067	1.34108	0.165249	3.2739	1.14223e-05	Mcf2l
ENSMUSG00000015222	-0.427607	0.750517	0.457	0.642459	-0.394268	0.879269	2.81643	6.30795e-06	-0.821875	0.459965	3.27343	5.42756e-07	Map2
ENSMUSG00000028044	2.68839	1.06782e-12	3.17473	7.53558e-19	0.452005	0.449535	0.0955581	0.840663	3.1404	2.11244e-17	3.27029	2.5573e-20	Cks1b
ENSMUSG00000069792	3.88101	1.27814e-09	-0.845421	0.452094	-0.0303827	0.986245	4.1065	7.40043e-10	3.85062	1.33318e-09	3.26108	1.50312e-07	Wfdc17
ENSMUSG00000026421	2.16183	8.07365e-11	2.69223	1.23103e-17	0.982574	0.00681696	0.566893	0.0780972	3.14441	2.6926e-22	3.25912	1.94624e-25	Csrp1
ENSMUSG00000004328	0.876003	0.0617568	3.86656	9.48607e-30	-0.780486	0.215267	-0.612076	0.0609935	0.0955174	0.87809	3.25448	9.02649e-22	Hif3a
ENSMUSG00000017009	-0.23064	0.37888	2.06894	9.12267e-38	0.229575	0.561882	1.17458	6.02476e-18	-0.00106533	0.999752	3.24352	1.66042e-89	Sdc4
ENSMUSG00000034471	1.54861	0.00373664	3.01019	1.04908e-13	1.1157	0.0152792	0.219968	0.6005	2.66431	1.21814e-09	3.23016	7.77103e-17	Caskin2
ENSMUSG00000050410	2.95496	4.83107e-18	3.37998	1.212e-24	0.0854236	0.924769	-0.149937	0.726583	3.04038	3.58975e-19	3.23004	5.97409e-23	Tcf19
ENSMUSG00000001517	2.90055	5.05006e-24	3.69417	4.84737e-39	0.0492146	0.950384	-0.464754	0.117195	2.94977	5.84062e-25	3.22942	3.30146e-31	Foxm1
ENSMUSG00000025576	-0.548688	0.704704	2.51841	4.52841e-05	0.991401	0.586105	0.710959	0.159962	0.442712	0.689622	3.22937	2.61287e-09	Rbfox3
ENSMUSG00000006235	-0.607453	0.279014	3.02654	4.39717e-16	-1.25108	0.0765315	0.196893	0.687101	-1.85853	0.000226864	3.22343	3.49125e-18	Epor
ENSMUSG00000035200	2.08591	0.283944	3.21461	0.0337033	0.355508	0.922011	0.00842451	0.996766	2.44142	0.148684	3.22303	0.0240514	Chrnb4
ENSMUSG00000043085	0.97834	0.122489	1.56414	0.00167921	1.87464	3.12431e-06	1.65439	2.27878e-07	2.85298	9.90619e-12	3.21853	1.74137e-17	Tmem82
ENSMUSG00000031821	1.98769	2.66988e-06	2.97094	2.14588e-14	0.678103	0.251019	0.245258	0.608545	2.66579	4.08688e-11	3.2162	6.58504e-17	Gins2
ENSMUSG00000024772	2.66918	8.57983e-12	1.02248	0.010973	0.536554	0.41854	2.18979	7.74051e-11	3.20573	1.64723e-16	3.21227	1.2669e-17	Ehd1
ENSMUSG00000019891	0.949153	0.301033	3.50903	4.62047e-12	-1.63865	0.178678	-0.299683	0.553081	-0.689494	0.563271	3.20934	2.99172e-10	Dcbld1
ENSMUSG00000056947	-0.102695	0.967254	1.82841	0.109371	1.07473	0.68364	1.38082	0.125729	0.972032	0.511258	3.20923	0.000492976	Mab21l1
ENSMUSG00000037185	2.53889	0.000350111	0.635419	0.517816	-1.6391	0.0510103	2.5717	1.2117e-05	0.89979	0.346442	3.20712	2.14765e-07	Krt80
ENSMUSG00000022102	1.33807	0.00395192	2.28013	9.0418e-09	-0.359033	0.697624	0.910246	0.014072	0.97904	0.0410592	3.19038	8.51343e-17	Dok2
ENSMUSG00000018411	0.29332	0.854502	1.74872	0.0367274	-1.47943	0.490163	1.43768	0.0229988	-1.18611	0.405448	3.18639	2.22618e-06	Mapt
ENSMUSG00000030865	-1.14459	0.426126	-0.495521	0.698073	0.656612	0.824777	3.6805	4.44154e-06	-0.487977	0.718638	3.18498	3.43485e-05	Chp2
ENSMUSG00000032911	1.16552	0.0755059	-0.89052	0.304598	2.06467	7.42969e-07	4.07195	2.79931e-18	3.23019	3.72402e-13	3.18143	4.87951e-14	Cspg4
ENSMUSG00000030641	2.77835	1.7845e-09	3.55088	1.60713e-16	0.0736324	0.947886	-0.373477	0.414398	2.85198	5.298e-10	3.1774	1.42236e-13	Ddias
ENSMUSG00000026429	3.271	6.20327e-18	3.61259	7.55829e-24	-0.0476925	0.954018	-0.436473	0.168592	3.22331	6.49039e-17	3.17612	4.06404e-18	Ube2t
ENSMUSG00000025978	0.420257	0.693953	1.37904	0.0395569	0.847234	0.46538	1.78899	0.00039742	1.26749	0.0777185	3.16803	6.50119e-09	Rftn2
ENSMUSG00000033721	2.51508	2.36735e-07	1.23306	0.0200473	-2.20486	2.57183e-05	1.93464	1.49793e-06	0.310223	0.676725	3.1677	1.51318e-12	Vav3
ENSMUSG00000027074	2.6718	1.46333e-26	3.36622	2.51885e-43	0.52841	0.114309	-0.209253	0.475513	3.20021	1.77669e-37	3.15697	6.63268e-39	Slc43a3
ENSMUSG00000023913	3.04919	4.73782e-29	0.400768	0.262654	1.00694	0.000174696	2.7537	3.24696e-31	4.05614	2.72293e-50	3.15447	2.76822e-33	Pla2g7
ENSMUSG00000027692	0.849452	0.338872	2.08346	0.000580554	1.96712	0.00134333	1.05766	0.0392006	2.81657	1.3301e-06	3.14112	5.06318e-09	Tnik
ENSMUSG00000011256	3.28034	5.97611e-15	1.28004	0.00748141	-2.11896	4.81601e-07	1.85496	2.46904e-07	1.16138	0.0235985	3.135	7.69876e-15	Adam19
ENSMUSG00000005410	2.38005	9.0058e-16	3.31462	3.74973e-30	0.0803267	0.92433	-0.189179	0.619043	2.46038	6.25286e-17	3.12544	1.82132e-27	Mcm5
ENSMUSG00000025270	0.879178	0.512915	2.97615	0.000649603	-0.577073	0.809614	0.14613	0.901252	0.302105	0.828154	3.12228	0.000221189	Alas2
ENSMUSG00000020014	1.88133	0.0951841	2.78531	0.00150975	0.488657	0.789795	0.33384	0.70313	2.36998	0.0159626	3.11915	0.000104438	Cfap54
ENSMUSG00000030307	-0.253151	0.890868	0.462559	0.718169	-0.79384	0.788562	2.64841	0.00204333	-1.04699	0.465994	3.11096	0.000283803	Slc6a11
ENSMUSG00000049916	2.37897	0.00098114	3.73012	1.71052e-10	0.288601	0.829881	-0.620428	0.235869	2.66757	0.000102024	3.10969	2.65043e-07	2610318N02Rik
ENSMUSG00000041362	1.54841	1.98512e-05	2.56239	1.17182e-15	1.16513	0.000807875	0.547276	0.0840332	2.71353	1.73823e-16	3.10967	2.24828e-23	4930506M07Rik
ENSMUSG00000028551	2.35358	5.5307e-14	3.51913	1.76542e-31	-0.102796	0.904338	-0.410888	0.203976	2.25078	6.74451e-13	3.10824	1.9256e-25	Cdkn2c
ENSMUSG00000054150	1.76936	0.00230087	1.1	0.063239	-0.917363	0.268324	2.00678	7.87766e-06	0.851999	0.199712	3.10678	2.87414e-10	Syne3
ENSMUSG00000041957	-0.909424	0.636922	0.447094	0.757714	2.6367	0.0792349	2.65967	0.00202702	1.72728	0.117676	3.10676	0.000290618	Pkp2
ENSMUSG00000025154	1.42226	4.33764e-13	2.13574	9.23312e-31	0.40828	0.151445	0.969962	7.56288e-09	1.83054	2.45746e-21	3.1057	9.22971e-61	Arhgap19
ENSMUSG00000020086	0.777817	0.452124	2.15384	0.000830828	-0.537185	0.76881	0.951112	0.0669414	0.240632	0.832894	3.10496	2.09313e-08	H2afy2
ENSMUSG00000025867	1.0424	0.364665	1.70133	0.0530823	-0.490946	0.820755	1.3994	0.0626918	0.551452	0.645992	3.10073	4.0162e-05	Cplx2
ENSMUSG00000037568	0.0601633	0.96716	3.56409	1.33259e-15	0.181909	0.933002	-0.482127	0.213553	0.242072	0.814311	3.08196	2.10343e-11	Vash2
ENSMUSG00000040616	1.47564	0.11643	1.1362	0.202061	1.21479	0.236076	1.9457	0.00379808	2.69044	0.000380359	3.08189	1.01505e-05	Tmem51
ENSMUSG00000061080	-0.0952864	0.973634	0.819341	0.612117	-0.484568	0.915988	2.25947	0.0244084	-0.579855	0.783951	3.07882	0.00186654	Lsamp
ENSMUSG00000034714	-0.0264912	0.954043	1.482	1.37323e-12	0.814007	0.00230324	1.59647	1.19031e-18	0.787516	0.000833299	3.07847	3.83658e-49	Ttyh2
ENSMUSG00000037771	0.336572	0.87667	0.588443	0.702341	-3.33427	0.227848	2.48637	0.00844693	-2.9977	0.13961	3.07481	0.000973056	Slc32a1
ENSMUSG00000022469	0.0720832	0.965054	2.05934	0.00265797	1.77718	0.0525962	1.01395	0.0594339	1.84926	0.0132105	3.07329	9.41118e-08	Rapgef3
ENSMUSG00000014602	1.94008	0.000109625	0.915186	0.0904606	1.40896	0.00497775	2.14905	1.12758e-07	3.34904	4.25493e-13	3.06423	5.67621e-12	Kif1a
ENSMUSG00000055333	7.11406	3.13828e-26	1.58082	0.311768	-0.438237	0.549118	1.48121	0.15824	6.67582	1.05896e-21	3.06202	0.00460518	Fat2
ENSMUSG00000037628	2.81337	2.0398e-09	3.08763	4.50585e-12	0.353757	0.678072	-0.027013	0.966957	3.16713	4.7596e-12	3.06062	3.26531e-12	Cdkn3
ENSMUSG00000021175	2.77824	7.37278e-08	3.61725	1.17953e-13	0.180216	0.885713	-0.560776	0.272879	2.95846	5.35937e-09	3.05647	2.67327e-10	Cdca7l
ENSMUSG00000005470	2.75424	7.32904e-11	3.22597	2.07735e-15	0.0846741	0.940293	-0.170036	0.751074	2.83891	1.28513e-11	3.05593	3.10829e-14	Asf1b
ENSMUSG00000021676	1.82693	1.60786e-05	1.83282	4.22726e-06	-1.65325	0.000373379	1.21832	0.000994286	0.173679	0.769355	3.05114	3.8248e-15	Iqgap2
ENSMUSG00000039062	4.14245	1.33576e-34	1.60771	2.57685e-05	0.563551	0.168476	1.44216	7.89861e-07	4.706	1.35856e-44	3.04987	4.49639e-20	Anpep
ENSMUSG00000000223	2.10792	0.0700362	2.85257	0.00305894	0.015153	0.996845	0.194097	0.862636	2.12307	0.056472	3.04666	0.000775112	Drp2
ENSMUSG00000059657	7.44211	4.52899e-10	9.28836	5.16013e-18	-5.5136	2.95426e-07	-6.24349	1.25716e-17	1.92852	0.348301	3.04487	0.0801952	Stfa2l1
ENSMUSG00000069910	2.47594	1.78226e-14	3.53493	8.23962e-33	0.474412	0.272347	-0.493754	0.0745013	2.95035	6.02099e-21	3.04118	2.1141e-24	Spdl1
ENSMUSG00000056290	5.61485	9.09459e-05	1.73336	0.383828	0.941546	0.496714	1.30154	0.513768	6.5564	3.67437e-07	3.0349	0.081755	Ms4a4b
ENSMUSG00000095306	-0.0939141	0.967351	1.42682	0.186599	-2.92226	0.319727	1.6064	0.0195024	-3.01617	0.125583	3.03322	3.36541e-05	Gm21807
ENSMUSG00000021176	2.79184	7.2359e-06	3.1235	6.76639e-08	0.130758	0.924803	-0.101428	0.890518	2.9226	1.6916e-06	3.02207	1.14768e-07	Efcab11
ENSMUSG00000031756	2.16549	3.27704e-11	3.4062	4.52777e-31	0.445903	0.340202	-0.388699	0.182588	2.6114	1.47325e-16	3.0175	1.29198e-24	Cenpn
ENSMUSG00000033585	-1.00086	0.549918	2.38943	0.00673843	-0.986216	0.795179	0.626343	0.487517	-1.98708	0.208326	3.01578	0.000224103	Ndn
ENSMUSG00000042641	-1.70532	0.324012	1.84255	0.0298572	2.49534	0.163985	1.17009	0.0439621	0.790023	0.514884	3.01264	2.18408e-06	Rgsl1
ENSMUSG00000042607	0.4149	0.687829	1.95418	0.000430675	0.374631	0.811951	1.05679	0.0121458	0.789531	0.311029	3.01097	6.91273e-11	Asb4
ENSMUSG00000062980	1.49393	0.0396098	1.7678	0.00552984	1.01617	0.130644	1.23719	0.00482028	2.51009	1.27081e-05	3.00499	9.61836e-10	Cped1
ENSMUSG00000008734	-0.253437	0.734566	2.63915	1.27673e-14	-0.594911	0.590572	0.365644	0.300072	-0.848349	0.153656	3.00479	8.88506e-20	Gprc5b
ENSMUSG00000027489	1.81759	0.0230916	1.69746	0.0277139	0.183254	0.912499	1.30601	0.0168064	2.00084	0.0080419	3.00347	3.78632e-07	Necab3
ENSMUSG00000026873	3.78239	8.31201e-21	3.68786	9.32755e-21	0.126317	0.89176	-0.68875	0.0550979	3.90871	2.72148e-22	2.99911	8.14768e-14	Phf19
ENSMUSG00000058297	-0.579571	0.784651	1.54637	0.161733	2.27465	0.143871	1.45141	0.0678746	1.69508	0.132154	2.99778	0.000260874	Spock2
ENSMUSG00000025494	1.61967	0.00278951	2.83516	9.44738e-10	0.372828	0.718203	0.158795	0.790748	1.99249	8.41267e-05	2.99396	4.6364e-11	Sigirr
ENSMUSG00000038775	2.51109	7.68644e-09	2.45781	3.31219e-09	0.103174	0.930314	0.535394	0.24737	2.61426	1.07745e-09	2.9932	3.68015e-13	Vill
ENSMUSG00000035183	-0.699898	0.442469	1.31745	0.0145207	0.208583	0.922011	1.67489	7.51378e-06	-0.491315	0.568139	2.99234	8.31171e-13	Slc24a5
ENSMUSG00000070732	2.54634	1.80087e-08	3.45797	1.64913e-17	0.116691	0.912024	-0.467869	0.228864	2.66304	3.01832e-09	2.9901	3.4904e-13	Rbm44
ENSMUSG00000068270	-1.3285	0.507661	-0.0406809	0.985157	1.05222	0.774405	3.03024	0.000467567	-0.276282	0.880603	2.98956	0.000223072	Shroom4
ENSMUSG00000086103	2.63701	0.0562023	4.03871	6.09288e-05	1.22274	0.320071	-1.0613	0.185326	3.85975	0.000313709	2.9774	0.00848627	Gm11832
ENSMUSG00000027699	2.78101	3.28585e-18	3.40951	2.86961e-28	-0.106336	0.90107	-0.43535	0.186666	2.67468	5.58117e-17	2.97416	2.68185e-22	Ect2
ENSMUSG00000028716	-0.0851743	0.942321	1.1952	0.0289565	0.768322	0.475112	1.76792	1.65167e-06	0.683147	0.309836	2.96312	6.48682e-13	Pdzk1ip1
ENSMUSG00000042035	-0.575704	0.798118	-1.31726	0.462272	-2.43767	0.480197	4.27145	0.000239512	-3.01337	0.139792	2.95419	0.00235776	Igsf3
ENSMUSG00000069743	-0.0890439	0.958565	2.78534	1.56602e-06	1.78732	0.0612322	0.16321	0.783399	1.69827	0.0253568	2.94855	4.67877e-08	Zfp820
ENSMUSG00000027330	2.67007	1.74777e-20	2.94053	2.30828e-26	0.144407	0.833323	0.00749038	0.985169	2.81448	9.51152e-23	2.94802	7.04459e-27	Cdc25b
ENSMUSG00000030310	0.203039	0.929324	1.41796	0.250155	-0.311129	0.932313	1.52713	0.137569	-0.10809	0.955771	2.94509	0.00343556	Slc6a1
ENSMUSG00000040907	2.33406	2.07643e-26	0.561252	0.0171395	1.04008	5.9253e-06	2.38219	2.07283e-36	3.37414	5.1841e-52	2.94344	2.1475e-43	Atp1a3
ENSMUSG00000032368	-1.75286	0.0997407	0.871572	0.275917	-1.67366	0.544252	2.07137	0.000761708	-3.42652	0.00489566	2.94294	4.07293e-06	Zic1
ENSMUSG00000034993	-0.108866	0.735063	0.740768	6.85909e-05	0.665677	0.00407525	2.19818	3.03315e-48	0.55681	0.00658895	2.93895	1.26496e-65	Vat1
ENSMUSG00000026315	-0.770933	0.434063	0.171687	0.851192	-0.582376	0.769056	2.76644	2.72515e-06	-1.35331	0.116024	2.93812	1.66829e-06	Serpinb8
ENSMUSG00000029231	-0.918073	0.654489	1.68227	0.156266	1.6787	0.490203	1.25503	0.232096	0.760629	0.616733	2.9373	0.00350573	Pdgfra
ENSMUSG00000038264	1.45702	0.23266	1.01934	0.392464	-0.131369	0.956706	1.9142	0.0207051	1.32565	0.257848	2.93354	0.00044076	Sema7a
ENSMUSG00000024411	1.29069	0.311812	0.481609	0.732469	-0.752894	0.734405	2.43854	0.00331704	0.537799	0.712205	2.92014	0.000357212	Aqp4
ENSMUSG00000037572	2.45233	7.76206e-22	3.22819	6.59554e-39	0.127556	0.844565	-0.31318	0.256812	2.57988	3.99788e-24	2.91501	1.46633e-32	Wdhd1
ENSMUSG00000032648	-1.39337	1.3166e-07	3.16518	6.01801e-65	-0.358747	0.61137	-0.250277	0.211812	-1.75212	5.74558e-10	2.9149	3.50178e-56	Pygm
ENSMUSG00000086109	1.93457	0.00119198	1.01257	0.160381	1.92838	2.23755e-07	1.9019	8.012e-06	3.86295	1.65643e-18	2.91446	3.77808e-10	Gm13391
ENSMUSG00000027318	-0.132327	0.834518	0.732812	0.0449457	0.559146	0.374992	2.18088	1.54207e-14	0.426818	0.318733	2.91369	2.77206e-20	Adam33
ENSMUSG00000021322	1.71952	3.56756e-05	1.84716	1.93346e-06	1.17313	0.0102418	1.06541	0.00383516	2.89264	1.75684e-13	2.91257	1.13603e-14	Aoah
ENSMUSG00000006360	0.882086	0.104423	-0.497867	0.388993	0.861927	0.163901	3.40144	1.03338e-17	1.74401	9.92549e-05	2.90357	8.38422e-13	Crip1
ENSMUSG00000026193	6.71572	4.71357e-69	0.310204	0.48254	1.33609	0.000126239	2.59309	1.3623e-17	8.05181	9.08626e-90	2.90329	2.15838e-18	Fn1
ENSMUSG00000053687	2.18606	0.00300198	1.94641	0.00595485	1.04486	0.235615	0.955755	0.139195	3.23092	9.74529e-07	2.90216	4.75754e-06	Dpep2
ENSMUSG00000014686	1.93556	0.0295829	2.256	0.00380833	1.05089	0.248498	0.644251	0.355668	2.98645	4.14676e-05	2.90026	2.3196e-05	Ceacam16
ENSMUSG00000067279	-3.00924	0.145705	0.369113	0.83771	2.74517	0.360014	2.52953	0.0288253	-0.264072	0.896912	2.89864	0.00786989	Ppp1r3c
ENSMUSG00000027811	2.3544	4.94013e-08	2.78638	4.16474e-12	-0.0726657	0.945839	0.105781	0.841256	2.28173	1.36211e-07	2.89216	2.13076e-13	4930579G24Rik
ENSMUSG00000000632	-0.0739892	0.977837	3.36595	5.4467e-05	-0.503527	0.909941	-0.473971	0.523137	-0.577517	0.777854	2.89198	0.00075705	Sez6
ENSMUSG00000031762	-0.488901	0.466643	1.84699	3.61968e-06	1.33698	0.0191876	1.04103	0.00382004	0.848075	0.0802846	2.88802	1.42795e-14	Mt2
ENSMUSG00000002870	2.21304	5.92978e-14	3.19304	1.12042e-28	-0.0278429	0.976408	-0.305923	0.374279	2.18519	8.79266e-14	2.88711	2.62433e-24	Mcm2
ENSMUSG00000024866	1.32767	0.17089	2.18448	0.00235762	-1.38492	0.320262	0.701701	0.220696	-0.0572542	0.972249	2.88618	1.59624e-06	Acy3
ENSMUSG00000024420	0.299415	0.884314	1.58192	0.151975	-0.563702	0.86964	1.29986	0.113342	-0.264287	0.885811	2.88178	0.000543218	Zfp521
ENSMUSG00000035105	0.802869	0.0858475	0.265827	0.613788	1.1998	0.00217489	2.61106	1.63029e-18	2.00267	2.24991e-08	2.87689	1.1853e-19	Egln3
ENSMUSG00000023033	-1.32619	0.510637	1.58189	0.151901	-1.67721	0.660056	1.28954	0.118293	-3.0034	0.131924	2.87143	0.000590707	Scn8a
ENSMUSG00000032586	2.42651	1.82726e-10	3.32767	6.74516e-22	0.414915	0.478572	-0.459548	0.169456	2.84143	1.36567e-14	2.86812	2.2514e-16	Traip
ENSMUSG00000044469	2.61009	2.91598e-05	2.65947	9.29657e-06	-0.185119	0.888972	0.207305	0.74597	2.42497	0.000176012	2.86677	3.07942e-07	Tnfaip8l1
ENSMUSG00000024795	2.36392	4.76955e-14	3.65921	1.07158e-32	0.332888	0.58479	-0.793706	0.00696779	2.69681	4.85497e-18	2.86551	1.31955e-21	Kif20b
ENSMUSG00000004891	-0.176549	0.607655	3.5226	4.55141e-63	0.730843	0.0072938	-0.657206	0.000879835	0.554294	0.0208114	2.86539	2.18877e-44	Nes
ENSMUSG00000053338	4.508	6.3411e-14	-0.311986	0.826548	-0.723548	0.321088	3.17684	9.98092e-06	3.78445	3.24432e-09	2.86486	1.63636e-05	Tarm1
ENSMUSG00000000028	3.05636	1.57132e-13	3.23351	6.07074e-16	0.00103576	1	-0.373059	0.416426	3.0574	1.17263e-13	2.86045	5.21558e-13	Cdc45
ENSMUSG00000021485	3.17971	1.44491e-11	3.07355	2.41332e-11	0.0564101	0.958326	-0.228974	0.661919	3.23612	5.66232e-12	2.84458	5.39374e-10	Mxd3
ENSMUSG00000027931	-0.636819	0.279275	1.1564	0.00429813	0.0258723	0.987232	1.68208	2.50667e-07	-0.610946	0.262542	2.83848	2.09993e-15	Npr1
ENSMUSG00000037138	0.333311	0.876211	0.612345	0.686351	-0.618397	0.86434	2.22148	0.0193938	-0.285086	0.881024	2.83383	0.00209172	Aff3
ENSMUSG00000041729	-2.30365	0.00624309	1.0888	0.064081	1.11734	0.531826	1.74389	0.000149962	-1.18631	0.134179	2.83269	6.28253e-09	Coro2b
ENSMUSG00000030365	1.6735	0.00101934	1.81572	0.000130142	1.33968	0.00126166	1.01692	0.00645178	3.01318	8.60167e-13	2.83264	2.33987e-12	Clec2i
ENSMUSG00000029082	4.54871	1.14647e-19	0.0380627	0.968426	-0.556771	0.477359	2.79181	7.8582e-09	3.99194	1.6206e-15	2.82987	1.0584e-08	Bst1
ENSMUSG00000040533	1.82556	0.0464326	3.30454	1.11964e-06	-0.175393	0.929081	-0.475028	0.477247	1.65017	0.0719099	2.82951	4.26204e-05	Matn1
ENSMUSG00000027712	0.488632	0.00668942	0.777475	5.10299e-07	1.21888	5.25318e-15	2.03893	1.28113e-56	1.70752	4.29542e-29	2.81641	4.0031e-82	Anxa5
ENSMUSG00000030830	4.02717	1.7765e-29	1.98236	3.22281e-09	0.987017	0.0165216	0.833216	0.0143043	5.01419	2.74496e-42	2.81558	3.08079e-17	Itgal
ENSMUSG00000004814	-0.460729	0.440696	1.0662	0.00838903	-0.18454	0.888074	1.74513	1.61409e-07	-0.645269	0.212954	2.81133	8.70258e-15	Ccl24
ENSMUSG00000031239	-0.290262	0.849618	1.40259	0.0624258	-1.90254	0.403254	1.40761	0.00664184	-2.19281	0.111971	2.8102	4.06593e-07	Itm2a
ENSMUSG00000001555	1.24762	0.317409	2.28606	0.0103323	-0.726099	0.738686	0.521113	0.548693	0.52152	0.715246	2.80718	0.000432809	Fkbp10
ENSMUSG00000049037	0.167544	0.760698	1.71782	1.73952e-08	0.326568	0.650961	1.07675	0.00012611	0.494112	0.198637	2.79457	5.69705e-21	Clec4a1
ENSMUSG00000026981	3.60719	6.66885e-18	0.534237	0.319945	0.428716	0.556865	2.2586	1.56419e-09	4.0359	3.70386e-22	2.79284	4.39425e-12	Il1rn
ENSMUSG00000025203	-0.622628	0.00275156	2.23335	8.12403e-36	-0.0458809	0.935932	0.550151	0.0028674	-0.668509	0.000767671	2.7835	9.9067e-53	Scd2
ENSMUSG00000026355	2.06018	5.78245e-16	3.01117	7.7387e-34	0.0300957	0.968332	-0.227918	0.464747	2.09028	1.4504e-16	2.78325	9.81165e-30	Mcm6
ENSMUSG00000022565	1.53652	6.28197e-07	1.63952	1.40761e-08	-0.778203	0.0523231	1.14093	2.94668e-05	0.758319	0.0206866	2.78045	6.64367e-22	Plec
ENSMUSG00000036972	-1.33288	0.501027	1.94102	0.0480568	-1.67332	0.659605	0.833113	0.291564	-3.0062	0.12855	2.77414	0.000468046	Zic4
ENSMUSG00000036894	1.14591	0.000121129	1.2996	2.295e-06	1.18919	4.48634e-05	1.4687	3.95313e-10	2.3351	9.56145e-18	2.76829	2.25312e-26	Rap2b
ENSMUSG00000034930	0.0577492	0.97432	2.45092	0.00141205	0.404095	0.869632	0.316281	0.72198	0.461844	0.703291	2.7672	0.000141272	Rtkn
ENSMUSG00000039533	-0.108456	0.963614	-1.15184	0.478497	-0.815821	0.818098	3.91719	0.00124595	-0.924277	0.601823	2.76536	0.00920378	Mmd2
ENSMUSG00000032186	0.271639	0.872931	0.805451	0.471114	-0.0337068	0.991576	1.95347	0.013087	0.237932	0.866599	2.75892	0.000394168	Tmod2
ENSMUSG00000032936	1.10306	0.598596	2.87453	0.0358764	-3.61233	0.202571	-0.11889	0.945441	-2.50927	0.251373	2.75564	0.0366531	Camkv
ENSMUSG00000003355	0.280546	0.866331	1.51194	0.10072	0.34204	0.895795	1.24089	0.103071	0.622585	0.611024	2.75283	0.000239562	Fkbp11
ENSMUSG00000037583	2.46182	0.0412944	3.43836	0.000416663	-0.589854	0.784244	-0.694275	0.448554	1.87197	0.150844	2.74409	0.00671304	Nr0b2
ENSMUSG00000029120	-0.650953	0.501367	0.385129	0.62202	-1.68622	0.231257	2.35365	8.15163e-06	-2.33718	0.00919424	2.73878	6.58627e-07	Ppp2r2c
ENSMUSG00000024084	1.83317	6.33491e-07	2.07423	1.84623e-09	0.815079	0.0617908	0.652129	0.0580182	2.64825	3.09951e-14	2.72636	2.56116e-16	Qpct
ENSMUSG00000018906	0.756808	0.194946	1.93337	1.568e-06	0.266982	0.804637	0.789613	0.0190077	1.02379	0.044147	2.72299	2.42004e-14	P4ha2
ENSMUSG00000028327	-0.476887	0.811761	-0.947753	0.544989	3.58529	0.000230861	3.66814	0.000120728	3.1084	0.000286166	2.72038	0.00098501	Stra6l
ENSMUSG00000003352	0.477259	0.790171	1.75909	0.087233	2.4813	0.0165765	0.957029	0.288017	2.95856	0.00109734	2.71612	0.0016241	Cacnb3
ENSMUSG00000028555	-0.95753	0.617048	1.51975	0.160805	0.818705	0.810054	1.19486	0.188933	-0.138825	0.939055	2.71461	0.00208204	Ttc39a
ENSMUSG00000021707	1.84638	4.53703e-10	3.05486	1.30138e-30	0.436042	0.309021	-0.342743	0.216553	2.28243	1.5534e-15	2.71212	1.72178e-24	Dhfr
ENSMUSG00000042029	2.04446	3.5622e-16	3.03426	3.30115e-36	0.131803	0.837105	-0.326797	0.229515	2.17627	2.70743e-18	2.70747	9.59987e-30	Ncapg2
ENSMUSG00000021569	2.1049	1.5733e-08	3.24599	1.45563e-21	0.386051	0.549118	-0.541829	0.111784	2.49095	5.73047e-12	2.70416	2.11483e-15	Trip13
ENSMUSG00000037466	2.3877	6.01665e-07	2.72212	1.8603e-09	-0.356802	0.727993	-0.0230079	0.974435	2.0309	2.07793e-05	2.69911	1.57351e-09	4930427A07Rik
ENSMUSG00000060147	0.190073	0.661388	0.619154	0.0292348	0.379504	0.46098	2.07914	2.4387e-22	0.569577	0.0620705	2.69829	5.18384e-30	Serpinb6a
ENSMUSG00000017724	2.99426	2.57772e-15	2.161	2.78292e-07	1.01247	0.000589055	0.537256	0.135739	4.00673	4.11921e-31	2.69825	5.79302e-13	Etv4
ENSMUSG00000021594	1.21715	0.122455	2.62187	1.95073e-06	0.876032	0.307141	0.0701399	0.918924	2.09318	0.000785253	2.69201	2.92541e-07	Srd5a1
ENSMUSG00000097352	2.14262	1.49321e-12	2.35389	3.55021e-16	1.12828	3.72326e-05	0.337801	0.261559	3.27089	1.47515e-30	2.69169	3.96648e-22	C920009B18Rik
ENSMUSG00000047996	0.695246	0.484319	1.73366	0.0070959	0.35993	0.827004	0.955617	0.0640699	1.05518	0.184723	2.68927	4.20902e-07	Prrg1
ENSMUSG00000024590	2.28531	1.34007e-24	3.28964	8.32463e-51	0.0192048	0.978276	-0.600668	0.00503849	2.30451	3.86076e-25	2.68897	7.14063e-36	Lmnb1
ENSMUSG00000022422	1.2219	0.00273952	2.87226	2.77021e-21	0.562295	0.266826	-0.186747	0.57749	1.78419	9.41277e-07	2.68552	6.32177e-19	Dscc1
ENSMUSG00000027009	1.61311	2.52203e-05	1.01648	0.00687836	0.23519	0.794547	1.66506	2.81557e-07	1.8483	6.11281e-07	2.68153	1.97457e-14	Itga4
ENSMUSG00000006715	2.2686	1.68655e-09	2.77882	5.02473e-15	0.144758	0.877266	-0.108707	0.824965	2.41335	8.37268e-11	2.67012	3.19496e-14	Gmnn
ENSMUSG00000049807	0.6587	0.0153385	1.83425	6.87294e-18	-0.619527	0.0668419	0.832427	8.26065e-06	0.0391736	0.919034	2.66668	2.32754e-38	Arhgap23
ENSMUSG00000017493	-0.631832	0.00111594	2.93269	9.30476e-69	-0.0953298	0.853144	-0.271197	0.151799	-0.727162	0.000102718	2.6615	2.11682e-58	Igfbp4
ENSMUSG00000028438	2.17288	3.21111e-11	2.8599	3.80858e-21	-0.29501	0.638385	-0.201467	0.57167	1.87787	3.36462e-08	2.65843	1.15095e-18	Kif24
ENSMUSG00000051517	2.26016	2.28541e-18	3.08435	7.809e-36	0.222058	0.678072	-0.426807	0.0957703	2.48222	4.05275e-22	2.65754	2.38153e-27	Arhgef39
ENSMUSG00000036168	0.736571	0.553332	2.17442	0.0036072	1.94905	0.0141163	0.481238	0.510464	2.68562	0.000191297	2.65566	6.86171e-05	Ccdc38
ENSMUSG00000026805	0.199618	0.913241	1.19618	0.238994	0.335577	0.906854	1.45233	0.0349038	0.535195	0.690407	2.6485	0.000148337	Barhl1
ENSMUSG00000017861	2.0754	1.79171e-07	2.73171	6.84402e-14	0.155972	0.868906	-0.0839876	0.868555	2.23137	1.1124e-08	2.64772	2.14061e-13	Mybl2
ENSMUSG00000002885	2.55192	1.70033e-07	0.963033	0.0547272	-2.03694	0.000106534	1.67187	0.000140172	0.514975	0.38101	2.6349	9.01858e-09	Cd97
ENSMUSG00000034593	0.860766	0.00244028	1.53914	6.30493e-10	0.850479	0.00717847	1.08909	4.70214e-06	1.71125	4.17402e-11	2.62823	1.47393e-25	Myo5a
ENSMUSG00000046341	1.3197	0.487477	2.65581	0.046434	-0.6339	0.859619	-0.0306254	0.985226	0.685798	0.72074	2.62518	0.0385646	Gm11223
ENSMUSG00000024180	1.00356	0.0303002	1.17175	0.0039174	-0.84676	0.160967	1.45124	7.51722e-05	0.156805	0.781792	2.62299	8.50991e-12	Tmem8
ENSMUSG00000006678	2.03221	5.98692e-14	2.90233	9.66816e-30	-0.141968	0.833297	-0.280652	0.342576	1.89024	4.41461e-12	2.62168	7.0508e-25	Pola1
ENSMUSG00000028664	1.43066	0.236826	1.30212	0.229685	0.0270963	0.992563	1.31611	0.142338	1.45776	0.186901	2.61823	0.00237341	Ephb2
ENSMUSG00000034738	0.672076	0.518422	1.90287	0.0045556	1.22795	0.186019	0.714627	0.265805	1.90002	0.00629927	2.6175	1.27055e-05	Nostrin
ENSMUSG00000027555	1.38431	0.0236136	0.990322	0.113982	1.13462	0.040103	1.62177	0.000145007	2.51893	2.85597e-07	2.61209	8.09812e-09	Car13
ENSMUSG00000027322	2.01429	1.43245e-12	0.321472	0.333031	0.739342	0.042205	2.28549	2.71338e-20	2.75363	1.90749e-22	2.60696	7.59848e-22	Siglec1
ENSMUSG00000017144	1.41527	0.18992	-0.285625	0.84157	-0.0272038	0.991686	2.88521	0.000554992	1.38807	0.168011	2.59959	0.000842385	Rnd3
ENSMUSG00000054999	2.14897	0.0306349	3.03522	0.00019683	0.190564	0.924769	-0.437275	0.608465	2.33953	0.0116319	2.59795	0.00159547	Naaladl1
ENSMUSG00000050334	-3.39703	0.0706873	0.254371	0.866261	0	1	2.34146	0.00679709	-3.39703	0.0774289	2.59583	0.00148898	C130071C03Rik
ENSMUSG00000029299	0.345712	0.20169	1.51305	1.04257e-14	-0.17003	0.74112	1.0826	1.13149e-09	0.175681	0.524601	2.59565	3.48535e-40	Abcg3
ENSMUSG00000018698	1.35864	0.237529	0.636211	0.607625	-2.28728	0.139499	1.95746	0.0170123	-0.928637	0.552143	2.59367	0.00104691	Lhx1
ENSMUSG00000039278	1.78856	0.298229	2.5629	0.0615088	-2.91076	0.207242	0.021506	0.991483	-1.12219	0.599498	2.5844	0.049322	Pcsk1n
ENSMUSG00000033762	2.2474	1.3538e-13	3.1016	2.48492e-29	0.192941	0.753201	-0.524366	0.039751	2.44034	5.18511e-16	2.57723	4.46875e-20	Recql4
ENSMUSG00000028312	2.12077	7.63853e-13	3.18702	2.89959e-28	0.044769	0.956706	-0.611593	0.0434112	2.16554	1.6792e-13	2.57543	8.67054e-20	Smc2
ENSMUSG00000057191	2.97305	1.77057e-23	1.86012	1.22833e-10	0.426079	0.389357	0.713863	0.0142718	3.39913	3.98301e-30	2.57398	1.41148e-19	AB124611
ENSMUSG00000007646	1.89536	0.000797757	2.84128	4.70178e-09	0.499707	0.577068	-0.269538	0.629936	2.39506	4.64789e-06	2.57174	9.04404e-08	Rad51c
ENSMUSG00000021477	0.951657	5.03871e-05	1.65385	6.66509e-15	0.246963	0.599708	0.917429	9.09868e-06	1.19862	9.01851e-08	2.57128	1.62872e-32	Ctsl
ENSMUSG00000076437	1.4017	0.00367922	2.03335	2.4835e-06	0.653699	0.389684	0.536436	0.281718	2.0554	4.55308e-06	2.56978	1.57997e-09	2700094K13Rik
ENSMUSG00000061533	2.1892	1.5015e-14	2.78261	5.74615e-25	0.0811795	0.916299	-0.214695	0.511657	2.27038	1.39072e-15	2.56792	9.43026e-22	Cep128
ENSMUSG00000052609	2.39841	1.7411e-05	0.728559	0.236801	-1.91868	0.00196539	1.8276	0.000235843	0.479734	0.500673	2.55615	7.23553e-07	Plekhg3
ENSMUSG00000027408	0.464917	0.706684	2.60732	2.46421e-05	-0.210779	0.927089	-0.0531021	0.947168	0.254138	0.825302	2.55422	2.11007e-05	Cpxm1
ENSMUSG00000072244	-0.76412	0.419776	1.939	0.000141813	1.53089	0.0862934	0.60791	0.20629	0.766775	0.26921	2.54691	3.30655e-08	Trim6
ENSMUSG00000038578	0.560056	0.0126573	2.03335	5.30484e-31	-0.111117	0.833536	0.510799	0.00271809	0.44894	0.0466617	2.54415	1.24239e-48	Susd1
ENSMUSG00000025813	-1.15168	0.298033	1.97062	0.00215726	-1.90064	0.428219	0.571801	0.386	-3.05232	0.0131745	2.54242	1.59512e-05	Homer2
ENSMUSG00000026764	1.92113	0.000322961	1.14922	0.0454946	0.888505	0.149514	1.39299	0.00203108	2.80964	6.35387e-09	2.54221	4.42863e-08	Kif5c
ENSMUSG00000024304	-1.33496	0.57296	0.862787	0.618276	-1.71909	0.664471	1.67926	0.245268	-3.05405	0.15832	2.54205	0.055538	Cdh2
ENSMUSG00000092486	1.65757	0.00201862	2.73788	3.27908e-10	1.02042	0.042205	-0.198726	0.689314	2.67799	3.59927e-09	2.53916	3.9728e-09	2610524H06Rik
ENSMUSG00000049409	0.760877	0.48788	1.47501	0.0534797	0.563815	0.71655	1.06341	0.0755291	1.32469	0.11298	2.53842	2.52476e-05	Prokr1
ENSMUSG00000056394	1.84435	1.53768e-11	2.8393	3.53114e-27	0.169843	0.80346	-0.301835	0.339645	2.01419	9.77283e-14	2.53746	1.67391e-22	Lig1
ENSMUSG00000028195	-0.365642	0.744915	1.07775	0.137157	-0.568853	0.745998	1.45431	0.0340798	-0.934495	0.271471	2.53207	0.000122645	Cyr61
ENSMUSG00000021939	0.718227	0.00899681	1.34547	1.11961e-08	0.715113	0.0242294	1.18537	1.02071e-07	1.43334	5.68107e-09	2.53084	2.28332e-26	Ctsb
ENSMUSG00000046432	-0.0711322	0.918839	2.02128	8.58551e-10	0.783117	0.143448	0.506655	0.153731	0.711985	0.0777185	2.52793	3.76068e-15	Ngfrap1
ENSMUSG00000082990	0.144103	0.941884	1.99101	0.0441017	0.944641	0.653236	0.536638	0.635629	1.08874	0.356198	2.52765	0.00607689	Gm14052
ENSMUSG00000044244	1.29492	0.0321484	2.17395	1.15439e-05	0.23223	0.860788	0.347926	0.536334	1.52715	0.00619706	2.52188	8.87909e-08	Il20rb
ENSMUSG00000027115	2.21291	3.08241e-09	2.96456	1.34014e-17	0.0866282	0.928875	-0.444822	0.22743	2.29954	5.19587e-10	2.51974	3.96928e-13	Kif18a
ENSMUSG00000067786	0.319952	0.725196	1.99106	0.000119888	-0.805267	0.485341	0.524789	0.357208	-0.485316	0.536941	2.51585	3.66767e-07	Nnat
ENSMUSG00000073529	1.31431	0.284193	1.4603	0.157308	-0.156839	0.949973	1.05045	0.246881	1.15748	0.319405	2.51075	0.00326354	F830208F22Rik
ENSMUSG00000028063	0.931125	0.00469302	1.32992	3.73651e-06	0.636658	0.115853	1.1808	2.36414e-06	1.56778	1.06154e-07	2.51073	1.46658e-20	Lmna
ENSMUSG00000028587	1.82289	4.86878e-05	2.64737	5.62238e-12	0.428359	0.52631	-0.143312	0.750373	2.25124	8.89364e-08	2.50406	3.94007e-11	Orc1
ENSMUSG00000025395	2.1827	1.34801e-15	3.18743	2.07961e-34	0.262346	0.629964	-0.691702	0.00528638	2.44505	1.70266e-19	2.49573	5.14331e-22	Prim1
ENSMUSG00000001128	1.94083	2.11356e-06	-0.25761	0.615299	-0.913935	0.0934451	2.753	1.30856e-14	1.0269	0.0173289	2.49539	4.93946e-11	Cfp
ENSMUSG00000022114	0.561019	0.743336	1.39353	0.209795	-0.997251	0.704916	1.10039	0.271307	-0.436232	0.792556	2.49392	0.00740197	Spry2
ENSMUSG00000079293	1.06541	8.45666e-06	-0.758517	0.00142076	2.36085	3.13608e-25	3.25002	7.42439e-56	3.42625	1.19793e-49	2.4915	2.86673e-30	Clec7a
ENSMUSG00000049580	0.0483222	0.977302	0.90177	0.307706	-0.289184	0.91125	1.58946	0.0200417	-0.240861	0.846318	2.49123	0.000217516	Tsku
ENSMUSG00000039252	-0.810783	0.734472	3.32306	0.000629615	2.69955	0.137287	-0.84439	0.346294	1.88877	0.142193	2.47867	0.0166986	Lgi2
ENSMUSG00000045333	-3.38323	0.0669748	1.92731	0.0286842	2.7284	0.336874	0.55087	0.496266	-0.654835	0.68683	2.47818	0.00096361	Zfp423
ENSMUSG00000028137	-0.288326	0.854559	1.20635	0.161733	-0.978628	0.686416	1.26598	0.082171	-1.26695	0.313841	2.47233	0.000498454	Celf3
ENSMUSG00000097245	1.31838	0.0798658	1.71723	0.00647936	0.301786	0.82478	0.754078	0.1348	1.62016	0.0167197	2.47131	1.54347e-06	Gm5421
ENSMUSG00000022479	2.90738	0.00375551	-0.0334145	0.989136	1.64303	0.0170268	2.49845	0.023483	4.55041	4.44855e-09	2.46504	0.0112669	Vdr
ENSMUSG00000020085	1.77291	3.76278e-05	0.495152	0.368668	0.482025	0.46098	1.96831	2.09499e-08	2.25494	2.10808e-08	2.46346	3.45778e-11	Aifm2
ENSMUSG00000038453	0.218407	0.859653	0.30241	0.750326	-0.243094	0.910703	2.15973	6.17064e-05	-0.0246873	0.985042	2.46214	4.44382e-06	Srcin1
ENSMUSG00000050335	2.72327	4.12027e-15	-1.02149	0.0084612	0.183046	0.831882	3.48334	9.30003e-27	2.90631	3.70473e-17	2.46185	9.5378e-14	Lgals3
ENSMUSG00000036875	2.87793	2.1674e-56	2.66615	6.91947e-52	0.489927	0.0261644	-0.205692	0.322566	3.36786	1.16892e-75	2.46046	4.3167e-45	Dna2
ENSMUSG00000017754	-0.0362822	0.967306	-0.58028	0.248051	0.45835	0.635001	3.03546	5.13585e-14	0.422068	0.445506	2.45518	6.81561e-09	Pltp
ENSMUSG00000063275	-0.27723	0.789403	2.45373	2.57797e-08	0.551442	0.697333	0.000803335	1	0.274211	0.736414	2.45453	8.9524e-09	Ptpla
ENSMUSG00000074743	0.574432	0.624854	-1.99325	0.0660132	0.0534899	0.984686	4.44426	7.13542e-08	0.627922	0.535142	2.45101	0.000400182	Thbd
ENSMUSG00000029168	-1.39188	0.350035	1.07055	0.291867	-2.92954	0.339892	1.38034	0.109104	-4.32141	0.0148086	2.45089	0.00277798	Dpysl5
ENSMUSG00000024905	0.972401	0.371085	2.34922	0.000467747	-0.479247	0.810157	0.101479	0.895201	0.493154	0.68418	2.45069	7.86649e-05	Mtl5
ENSMUSG00000015094	-0.971049	0.567863	1.71362	0.078613	-1.01355	0.788697	0.733505	0.451178	-1.9846	0.212241	2.44712	0.00455493	Npdc1
ENSMUSG00000042804	-0.313117	0.715571	1.81757	5.26718e-05	0.753011	0.435258	0.626056	0.160052	0.439894	0.494663	2.44362	5.27673e-09	Gpr153
ENSMUSG00000051747	-0.0949542	0.947113	1.66345	0.0120582	0.571165	0.73989	0.77982	0.222698	0.476211	0.611417	2.44327	3.75334e-05	Ttn
ENSMUSG00000097993	1.12947	0.0798912	1.77818	0.000629959	0.365665	0.754758	0.661343	0.185326	1.49513	0.00877124	2.43952	2.32218e-07	Ptprv
ENSMUSG00000041801	0.823603	0.322406	2.00724	0.000261653	0.0388861	0.985391	0.43196	0.419682	0.862489	0.256271	2.4392	7.93447e-07	Phlda3
ENSMUSG00000004347	-1.70552	0.332579	-0.0362875	0.984807	1.05449	0.772209	2.47184	0.00259279	-0.651026	0.688014	2.43555	0.00114917	Pde1c
ENSMUSG00000097558	3.44465	0.000170137	-0.785266	0.689597	2.1121	0.000156638	3.22023	0.0081022	5.55675	9.50083e-15	2.43497	0.0138485	Gm26902
ENSMUSG00000086741	-0.114261	0.958651	1.56341	0.127648	0.644048	0.818312	0.86722	0.339714	0.529787	0.713391	2.43063	0.00401637	Gm15816
ENSMUSG00000031451	0.546316	0.029062	2.2323	4.73543e-27	-0.259319	0.555594	0.197199	0.47086	0.286996	0.265025	2.4295	1.81489e-31	Gas6
ENSMUSG00000017652	4.15828	1.95893e-12	-1.29182	0.224371	1.53102	0.00476789	3.71508	1.72768e-07	5.6893	8.487e-23	2.42326	7.82528e-05	Cd40
ENSMUSG00000024177	-0.28838	0.623181	2.0505	1.29527e-10	0.214541	0.840772	0.372365	0.292582	-0.0738389	0.896137	2.42286	4.27611e-15	Nme4
ENSMUSG00000021745	-0.949182	0.0281692	2.10851	1.01969e-13	-0.564078	0.552612	0.307572	0.333011	-1.51326	0.000610189	2.41609	1.46417e-18	Ptprg
ENSMUSG00000072572	-0.179107	0.829823	0.280316	0.633734	0.848426	0.242578	2.13549	4.13597e-10	0.669319	0.199622	2.4158	1.01167e-11	Slc39a2
ENSMUSG00000019853	-0.225468	0.890215	1.72786	0.031743	0.0962427	0.974665	0.687747	0.384615	-0.129225	0.925268	2.41561	0.000664747	Hebp2
ENSMUSG00000019214	2.07173	1.07384e-08	2.6827	3.10456e-15	-0.125602	0.896061	-0.268285	0.520645	1.94613	7.67679e-08	2.41441	8.78142e-13	Chtf18
ENSMUSG00000046240	-0.596146	0.803282	2.09545	0.0981873	1.50646	0.584054	0.318867	0.830102	0.910312	0.581265	2.41432	0.0384002	Hepacam
ENSMUSG00000085433	0.773387	0.420026	2.61939	1.0571e-06	0.686937	0.555851	-0.205121	0.725347	1.46032	0.0406665	2.41427	5.28554e-06	Gm16001
ENSMUSG00000027702	-0.76319	0.481601	2.728	1.68517e-06	-2.45665	0.185706	-0.316936	0.637458	-3.21984	0.00656386	2.41106	1.93331e-05	Lrrc34
ENSMUSG00000021697	2.69725	4.57974e-08	2.7346	6.6622e-09	-1.15611	0.0551829	-0.326146	0.562261	1.54114	0.00409867	2.40845	2.61556e-07	Depdc1b
ENSMUSG00000059248	0.828655	0.000326159	1.96654	2.50505e-22	-0.353002	0.342736	0.435229	0.0510677	0.475653	0.0488054	2.40177	2.90993e-32	2009-09-01
ENSMUSG00000022360	2.17971	6.12708e-24	2.79918	1.14152e-40	0.163477	0.749884	-0.401408	0.0772474	2.34319	1.41342e-27	2.39777	4.72241e-31	Atad2
ENSMUSG00000025355	1.20529	7.52866e-05	0.974823	0.00144374	0.553182	0.131208	1.41724	1.92336e-10	1.75847	3.04528e-10	2.39206	2.52626e-22	Mmp19
ENSMUSG00000097156	-2.01401	0.237079	0.445954	0.74089	1.07279	0.77445	1.94403	0.0274763	-0.941213	0.550076	2.38999	0.00384907	Gm3764
ENSMUSG00000005611	-1.37862	0.157862	0.0950365	0.92579	0.36559	0.88596	2.28791	0.000147009	-1.01303	0.281209	2.38295	7.41044e-05	Mrvi1
ENSMUSG00000083337	1.4773	0.228566	1.47479	0.174737	-0.0988855	0.969158	0.907593	0.352499	1.37842	0.239968	2.38238	0.0075484	Gm11539
ENSMUSG00000040187	0.82819	0.553332	2.75479	0.000346872	0.176218	0.944377	-0.378469	0.635982	1.00441	0.395264	2.37632	0.00209032	Arntl2
ENSMUSG00000020057	2.52963	3.01812e-06	1.2943	0.020458	0.00807617	0.996845	1.07995	0.0399096	2.53771	1.88273e-06	2.37424	2.67803e-06	Dram1
ENSMUSG00000058056	-1.45061	0.00312917	1.88054	3.60329e-09	-1.38698	0.193199	0.492707	0.124623	-2.83759	1.15527e-06	2.37325	3.37574e-15	Palld
ENSMUSG00000063760	-0.00529468	0.999175	2.1361	0.00029657	0.0135948	0.996845	0.23535	0.736488	0.00830009	0.996123	2.37145	2.03732e-05	Rnf217
ENSMUSG00000034349	2.1548	1.88223e-18	2.99347	1.06988e-35	0.178384	0.763173	-0.622686	0.0104744	2.33319	1.49093e-21	2.37078	6.46686e-24	Smc4
ENSMUSG00000044080	0.308144	0.573448	0.758839	0.0456252	0.839035	0.0866051	1.61016	1.06309e-07	1.14718	0.0020587	2.369	2.08694e-13	S100a1
ENSMUSG00000050232	-1.6251	0.0165293	0.923816	0.0723833	-0.408021	0.851868	1.44392	0.000511583	-2.03312	0.00374654	2.36774	2.70891e-08	Cxcr3
ENSMUSG00000051375	-0.351791	0.842026	1.07785	0.278714	0.61874	0.812486	1.28795	0.106249	0.26695	0.846318	2.36579	0.0020196	Pcdh1
ENSMUSG00000053746	1.96784	0.0155544	2.11094	0.00417158	-0.14909	0.936194	0.253113	0.775029	1.81875	0.0217883	2.36406	0.000665362	Ptrh1
ENSMUSG00000035246	0.42049	0.826115	-0.415859	0.803809	-1.87592	0.476548	2.77784	0.00997298	-1.45543	0.413711	2.36198	0.0138091	Pcyt1b
ENSMUSG00000023963	2.36999	0.0222407	2.20232	0.0251661	-0.085702	0.970802	0.155347	0.898703	2.28428	0.0230782	2.35767	0.0096811	Cyp39a1
ENSMUSG00000044303	3.08328	0.000112661	3.11827	4.00725e-05	0.385797	0.790353	-0.760838	0.301319	3.46907	4.94027e-06	2.35744	0.00288022	Cdkn2a
ENSMUSG00000001348	0.624992	0.490437	0.583322	0.435679	1.92188	0.00716983	1.77376	0.00271052	2.54688	4.01808e-05	2.35708	6.15878e-05	Acp5
ENSMUSG00000062296	-2.50514	0.250441	3.65199	0.00165138	0	1	-1.30041	0.228748	-2.50514	0.243317	2.35158	0.0567073	Trank1
ENSMUSG00000029283	2.11323	2.95922e-11	3.05659	6.67337e-24	0.0210779	0.98448	-0.708507	0.0192913	2.13431	1.45719e-11	2.34809	4.94938e-15	Cdc7
ENSMUSG00000028464	0.298209	0.585339	2.65269	3.76709e-19	0.758183	0.121522	-0.307617	0.355005	1.05639	0.00405899	2.34507	2.53542e-15	Tpm2
ENSMUSG00000027254	-0.358573	0.785793	0.555991	0.529426	-1.14274	0.579997	1.78334	0.00307054	-1.50131	0.177055	2.33933	8.28505e-05	Map1a
ENSMUSG00000039981	3.14166	2.98293e-12	1.81869	0.000383888	0.743952	0.13096	0.518983	0.290063	3.88561	1.48933e-19	2.33767	3.60685e-07	Zc3h12d
ENSMUSG00000027935	1.66265	0.000443932	0.823786	0.139562	0.768294	0.123452	1.50881	5.53771e-05	2.43094	4.93727e-09	2.3326	2.56412e-09	Rab13
ENSMUSG00000040883	1.38006	0.00114085	0.758395	0.0897316	0.14364	0.88919	1.57059	3.38997e-06	1.5237	0.000190152	2.32899	7.40985e-11	Tmem205
ENSMUSG00000027698	0.8401	7.70091e-06	0.450583	0.0177686	0.87592	3.33884e-06	1.87784	6.72674e-36	1.71602	7.5095e-23	2.32842	2.12398e-44	Nceh1
ENSMUSG00000036902	1.99354	0.0175954	2.7843	0.000110289	-0.411631	0.808891	-0.465451	0.56267	1.58191	0.0642544	2.31885	0.00125241	Neto2
ENSMUSG00000020135	0.866942	0.262765	1.81274	0.00148638	-0.254651	0.873534	0.504383	0.407766	0.61229	0.423929	2.31712	1.07683e-05	Apc2
ENSMUSG00000022673	1.60159	2.49644e-12	2.6656	1.97922e-34	0.0789553	0.904148	-0.354799	0.146631	1.68055	1.32879e-13	2.3108	7.91161e-27	Mcm4
ENSMUSG00000024660	1.66524	1.97868e-17	2.65328	9.91515e-45	0.349802	0.262586	-0.345101	0.0992096	2.01504	3.75301e-25	2.30818	4.92186e-35	Incenp
ENSMUSG00000051339	-0.984539	7.566e-06	1.88029	3.36323e-26	-0.476007	0.206037	0.422799	0.0239321	-1.46055	7.70342e-11	2.30309	8.05179e-39	2900026A02Rik
ENSMUSG00000021215	1.85987	0.000146084	2.63072	1.15146e-09	0.302187	0.753886	-0.328266	0.503794	2.16205	3.81616e-06	2.30245	9.34123e-08	Net1
ENSMUSG00000026009	-0.451262	0.145363	2.38504	9.72486e-31	0.414937	0.348393	-0.0828284	0.775821	-0.0363247	0.921843	2.30221	3.95781e-29	Icos
ENSMUSG00000032221	1.80116	0.00416472	3.42677	1.5355e-10	0.684067	0.474585	-1.1257	0.0253089	2.48523	1.48918e-05	2.30107	2.37184e-05	Mns1
ENSMUSG00000073490	4.34623	1.42966e-34	0.424887	0.278612	0.911898	0.0274775	1.87382	6.66206e-10	5.25812	3.48639e-47	2.29871	1.42213e-12	AI607873
ENSMUSG00000069515	1.85981	0.0278241	0.904474	0.354494	-0.349456	0.837105	1.39275	0.0521364	1.51035	0.0863883	2.29723	0.000886428	Lyz1
ENSMUSG00000026185	-1.36559	0.263871	0.298343	0.784662	-0.34095	0.921433	1.98792	0.00784625	-1.70654	0.14464	2.28626	0.00144767	Igfbp5
ENSMUSG00000028278	-0.961055	0.0367747	-0.0965229	0.850962	1.09266	0.040103	2.38131	8.41897e-16	0.131606	0.797523	2.28479	1.23783e-13	Rragd
ENSMUSG00000049932	1.75033	0.000112147	2.32547	3.13863e-08	-0.156947	0.897551	-0.0427713	0.949411	1.59338	0.000334294	2.2827	3.66362e-08	H2afx
ENSMUSG00000004892	-2.9521	0.0453682	0.376919	0.755323	2.26167	0.33668	1.90264	0.0305008	-0.690428	0.608297	2.27956	0.00647891	Bcan
ENSMUSG00000020176	-2.52639	0.0439471	1.57054	0.050664	0.277014	0.945787	0.708643	0.396032	-2.24937	0.0651851	2.27918	0.00169265	Grb10
ENSMUSG00000030134	-0.0708166	0.956975	0.741795	0.299113	0.432228	0.801257	1.53643	0.00217986	0.361411	0.685289	2.27822	5.97122e-06	Rasgef1a
ENSMUSG00000024197	0.779459	0.000414759	1.413	2.11791e-13	0.414278	0.171737	0.863617	1.24915e-06	1.19374	5.48242e-09	2.27661	2.51538e-33	Plin3
ENSMUSG00000027612	0.452059	0.803517	-0.317603	0.841119	-4.4068	0.0550015	2.58734	0.0163956	-3.95474	0.0386578	2.26974	0.021742	Mmp24
ENSMUSG00000051022	0.462844	0.852548	2.6851	0.0333544	-0.265114	0.950237	-0.415948	0.767881	0.19773	0.926641	2.26915	0.069521	Hs3st1
ENSMUSG00000029309	0.418448	0.727504	-0.249346	0.808343	0.268564	0.89845	2.51842	0.000473257	0.687012	0.45766	2.26908	0.0013689	Sparcl1
ENSMUSG00000020600	0.0352078	0.98478	1.62963	0.0544291	-0.739777	0.765009	0.638241	0.460729	-0.704569	0.596478	2.26787	0.00251985	Slc7a15
ENSMUSG00000032281	1.00459	0.419429	0.252643	0.859692	1.52314	0.0946755	2.01272	0.012763	2.52773	0.00123856	2.26536	0.00237341	Acsbg1
ENSMUSG00000034765	-0.3152	0.821872	0.215603	0.841006	-0.334582	0.889786	2.04892	0.0111064	-0.649781	0.54166	2.26452	0.00398919	Dusp5
ENSMUSG00000048191	1.22151	0.348737	1.44946	0.176927	-0.296887	0.912024	0.812456	0.433962	0.924623	0.469705	2.26192	0.0129599	Muc6
ENSMUSG00000028931	2.18656	0.000190716	1.1328	0.0514129	-0.898866	0.315949	1.12788	0.0473238	1.28769	0.0324593	2.26069	2.53697e-05	Kcnab2
ENSMUSG00000046598	-0.234207	0.862251	0.617747	0.463095	-0.753977	0.727993	1.64254	0.00336022	-0.988184	0.365265	2.26029	4.19098e-05	Bdh1
ENSMUSG00000026728	2.79408	2.20611e-11	0.442737	0.335587	-0.258332	0.800173	1.81161	1.16453e-06	2.53575	7.51073e-10	2.25435	9.48475e-09	Vim
ENSMUSG00000097971	1.34962	0.0724715	2.67877	3.45118e-05	-0.36763	0.821853	-0.424994	0.60583	0.981992	0.17261	2.25377	0.000347868	Gm26917
ENSMUSG00000028040	0.120888	0.919119	2.14758	9.10298e-06	-1.07507	0.462466	0.103481	0.860776	-0.954178	0.316972	2.25106	6.6167e-07	Efna4
ENSMUSG00000035258	-0.930569	0.370595	-0.0218797	0.985157	-0.797877	0.745998	2.27169	2.13525e-05	-1.72845	0.0890938	2.24981	1.27377e-05	Abi3bp
ENSMUSG00000030978	1.64382	8.00736e-11	2.42971	6.23649e-24	0.166493	0.791472	-0.184615	0.56582	1.81031	4.16928e-13	2.2451	5.36831e-21	Rrm1
ENSMUSG00000023031	1.79379	0.0144443	1.18894	0.104849	1.02597	0.253507	1.05224	0.113765	2.81976	1.24263e-05	2.24119	0.000346834	Cela1
ENSMUSG00000042349	2.2101	2.68675e-06	0.637087	0.220066	2.69145	3.10722e-09	1.60286	0.000160302	4.90155	4.04423e-25	2.23995	3.08781e-07	Ikbke
ENSMUSG00000024301	2.0168	4.74392e-08	2.4456	1.42781e-12	-0.112217	0.909019	-0.208252	0.634862	1.90458	2.66104e-07	2.23735	6.61645e-11	Kifc5b
ENSMUSG00000041571	1.4643	9.41083e-14	1.23462	1.11716e-10	1.16913	8.44705e-10	0.998578	2.55309e-09	2.63343	1.40211e-43	2.23319	2.38966e-34	Sepw1
ENSMUSG00000041540	-3.3646	0.0750234	1.81796	0.065478	1.92994	0.569833	0.414569	0.690055	-1.43466	0.403849	2.23253	0.0107968	Sox5
ENSMUSG00000035805	0.311233	0.867626	0.541694	0.693454	-1.2852	0.62863	1.68788	0.0954735	-0.973967	0.554738	2.22958	0.0180461	Mlc1
ENSMUSG00000026880	1.02913	6.81165e-07	1.15761	1.84691e-09	0.110088	0.835948	1.06865	7.06359e-10	1.13922	1.82335e-08	2.22626	1.8556e-32	Stom
ENSMUSG00000037148	0.546319	0.38241	0.727219	0.146045	1.01315	0.0648011	1.49883	3.9053e-05	1.55947	0.000398058	2.22605	3.93709e-09	Arhgap10
ENSMUSG00000031434	-0.44668	0.762532	2.58335	0.000117585	0.532743	0.826637	-0.357485	0.635078	0.0860624	0.950263	2.22586	0.000869232	Morc4
ENSMUSG00000029636	-0.0799711	0.973634	-0.909248	0.587028	-0.583976	0.876512	3.13366	0.00929625	-0.663948	0.71322	2.22442	0.0306937	Wasf3
ENSMUSG00000024665	0.666131	0.358941	2.88224	5.17567e-10	0.491072	0.652055	-0.659688	0.164284	1.1572	0.045389	2.22255	2.05619e-06	Fads2
ENSMUSG00000056531	1.6559	7.65325e-05	3.05073	6.16257e-17	0.156522	0.876512	-0.829715	0.0168295	1.81242	8.7717e-06	2.22102	1.88316e-09	Ccdc18
ENSMUSG00000085042	0.997587	0.152329	2.00993	9.84797e-05	0.347143	0.781672	0.209588	0.730957	1.34473	0.0269851	2.21952	4.43725e-06	Abhd11os
ENSMUSG00000047881	0.867492	0.000675781	1.38703	3.94463e-10	0.00665229	0.994424	0.83221	2.16012e-05	0.874144	0.000507099	2.21924	1.41284e-26	Rell1
ENSMUSG00000020902	-0.638753	0.631603	-0.0549397	0.964693	2.37542	0.00773562	2.27374	0.000600076	1.73667	0.0182448	2.2188	0.000391558	Ntn1
ENSMUSG00000034427	0.961403	0.0856283	2.71261	1.28672e-12	0.709685	0.270424	-0.496054	0.19059	1.67109	0.000256571	2.21656	1.40365e-08	Myo15b
ENSMUSG00000013523	1.2952	0.280983	1.22855	0.252194	0.98296	0.473107	0.985496	0.268732	2.27816	0.0116612	2.21405	0.0072341	Bcas1
ENSMUSG00000059412	-0.984914	0.537173	1.10635	0.26619	3.16609	0.00264079	1.10739	0.185899	2.18118	0.0110025	2.21374	0.00457413	Fxyd2
ENSMUSG00000067577	-0.237293	0.880258	-0.3466	0.775974	2.18352	0.0282053	2.5582	0.0011251	1.94623	0.0165466	2.2116	0.00217085	A430093F15Rik
ENSMUSG00000043091	0.935077	0.0607665	1.32347	0.00174172	0.316526	0.752162	0.885079	0.0410987	1.2516	0.00501462	2.20855	4.7195e-08	Tuba1c
ENSMUSG00000026014	0.0710765	0.848145	2.0068	1.63498e-27	-0.00193721	0.999141	0.201456	0.380728	0.0691393	0.814261	2.20826	2.95861e-33	Raph1
ENSMUSG00000022902	4.50854	0.0124088	8.56716	7.98063e-10	-4.50854	0.0486027	-6.36504	1.38313e-09	0	1	2.20213	0.23724	Stfa2
ENSMUSG00000066363	8.52237	4.44509e-23	0	1	2.21262	1.8366e-08	2.20171	0.314114	10.735	3.28418e-46	2.20171	0.222863	Serpina3f
ENSMUSG00000074259	5.97122	6.81165e-07	3.33036	0.0576158	-5.97122	1.2938e-05	-1.12891	0.50692	0	1	2.20145	0.223046	Gramd2
ENSMUSG00000026437	0.270311	0.504166	1.01523	0.000123373	1.04959	0.000327617	1.18499	5.62182e-08	1.3199	6.57775e-07	2.20022	8.01825e-21	Cdk18
ENSMUSG00000042784	5.36714	0.000677236	2.94796	0.119925	0.777921	0.681443	-0.748181	0.71905	6.14506	2.07835e-05	2.19978	0.233662	Muc1
ENSMUSG00000016498	3.82231	0.0327245	0	1	2.1746	0.0361863	2.19891	0.317459	5.99691	2.95607e-06	2.19891	0.226248	Pdcd1lg2
ENSMUSG00000044026	1.20507	0.00208093	2.07195	3.95717e-10	0.226248	0.784499	0.124335	0.77544	1.43132	0.000114352	2.19628	8.98108e-12	Slc35g1
ENSMUSG00000056367	2.37252	0.00150254	0.389656	0.751707	1.9777	3.57729e-05	1.79934	0.0156115	4.35022	1.71296e-14	2.189	0.00174889	Actr3b
ENSMUSG00000026196	2.32431	2.85445e-12	2.61399	2.02292e-16	0.0305343	0.975974	-0.426913	0.224816	2.35485	1.24392e-12	2.18708	5.20548e-12	Bard1
ENSMUSG00000021391	1.70126	0.000839114	2.41603	2.66869e-08	0.198233	0.854878	-0.230597	0.638932	1.8995	0.000109269	2.18543	3.96435e-07	Cenpp
ENSMUSG00000025758	1.9604	2.83166e-12	2.67206	2.56107e-24	0.124969	0.86135	-0.486808	0.0725068	2.08537	8.28809e-14	2.18525	9.84806e-17	Plk4
ENSMUSG00000037280	0.99988	7.77959e-06	1.2205	3.00029e-09	0.20563	0.644606	0.963982	3.2767e-08	1.20551	2.45559e-08	2.18448	1.63787e-30	Galnt6
ENSMUSG00000012428	7.011	1.61539e-06	0	1	-1.74799	0.206037	2.18361	0.330167	5.26301	0.00100959	2.18361	0.238364	Steap4
ENSMUSG00000075502	2.41304	0.00330587	2.60825	0.000538	-0.50347	0.732203	-0.429995	0.589696	1.90957	0.029762	2.17826	0.00419162	Zbtbd6
ENSMUSG00000040111	-0.107217	0.683268	1.00985	2.5919e-11	-0.102647	0.8164	1.16763	3.80644e-18	-0.209863	0.298004	2.17748	1.3563e-48	Gramd1b
ENSMUSG00000086040	-2.16644	0.0220036	-0.815793	0.330835	0.516192	0.851339	2.99321	1.70238e-06	-1.65025	0.0682231	2.17742	0.000252703	Wipf3
ENSMUSG00000061353	-1.29961	0.0916829	-0.676823	0.334905	-0.965848	0.645855	2.85204	6.14962e-12	-2.26545	0.00752274	2.17522	5.99096e-09	Cxcl12
ENSMUSG00000029499	0.364407	0.803712	0.768302	0.445131	0.0196069	0.99549	1.40677	0.0735496	0.384014	0.748788	2.17507	0.00313754	Pxmp2
ENSMUSG00000040276	0.175849	0.662627	2.35089	6.17581e-25	0.553058	0.131834	-0.176778	0.549838	0.728907	0.0067825	2.17411	7.84043e-22	Pacsin1
ENSMUSG00000027239	1.41128	0.000107041	1.55875	4.42315e-06	0.561464	0.224467	0.614254	0.0514208	1.97275	3.61713e-09	2.173	1.39517e-12	Mdk
ENSMUSG00000039997	1.52389	0.00533414	-0.957651	0.124267	0.790634	0.296945	3.12798	1.22212e-10	2.31453	3.40867e-06	2.17033	4.15027e-06	Ifi203
ENSMUSG00000039783	2.14921	0.0133359	0.886152	0.408398	1.09954	0.210416	1.2825	0.113311	3.24875	7.26576e-06	2.16865	0.00451153	Kmo
ENSMUSG00000042272	0.617888	0.164453	1.77279	1.0034e-08	0.59277	0.24636	0.395303	0.203314	1.21066	0.000716384	2.1681	4.69553e-14	Sestd1
ENSMUSG00000090307	2.46522	0.00804833	-0.0055492	0.997481	0.461176	0.782902	2.17264	0.02176	2.92639	0.000656302	2.16709	0.0113083	1700071M16Rik
ENSMUSG00000045751	1.43499	3.66989e-10	2.17386	7.42936e-25	-0.099258	0.86963	-0.0143449	0.968201	1.33573	6.78082e-09	2.15952	6.30473e-25	Mms22l
ENSMUSG00000035864	-0.451455	0.822144	1.4349	0.179282	-0.21499	0.955813	0.724551	0.46784	-0.666445	0.693467	2.15945	0.0149021	Syt1
ENSMUSG00000073856	1.10288	0.313203	2.10363	0.00584753	0.225948	0.915093	0.0532061	0.955207	1.32883	0.161943	2.15683	0.0023454	Iqck
ENSMUSG00000050390	-0.746488	0.192428	0.44282	0.339326	0.162822	0.915093	1.714	8.05909e-09	-0.583666	0.294643	2.15682	3.2424e-12	C77080
ENSMUSG00000031342	0.158201	0.727701	1.92719	1.50125e-15	0.108622	0.893788	0.223239	0.449261	0.266823	0.451096	2.15043	9.14865e-20	Gpm6b
ENSMUSG00000063919	-0.779281	0.6591	1.37667	0.176942	0.724903	0.812486	0.7716	0.419266	-0.0543782	0.976538	2.14827	0.011328	Srrm4
ENSMUSG00000022091	-0.985439	0.0614123	0.541232	0.240009	0.89946	0.198749	1.60689	1.09337e-05	-0.0859792	0.889521	2.14812	1.44881e-08	Sorbs3
ENSMUSG00000029910	1.53731	3.24427e-06	2.51938	9.79355e-17	0.415408	0.473107	-0.371457	0.292521	1.95272	8.11007e-10	2.14793	9.02384e-13	Mad2l1
ENSMUSG00000022070	1.60592	7.70184e-08	2.71509	4.30144e-23	0.344023	0.524835	-0.567545	0.0451533	1.94994	1.87405e-11	2.14754	4.04317e-15	Bora
ENSMUSG00000060275	0.985665	0.581148	1.2115	0.386742	0.680395	0.801627	0.935078	0.473886	1.66606	0.21898	2.14658	0.0610746	Nrg2
ENSMUSG00000022957	-0.89656	0.000764967	0.161226	0.584925	0.444842	0.295141	1.98385	1.26299e-22	-0.451719	0.106053	2.14507	1.46057e-22	Itsn1
ENSMUSG00000027353	1.60722	3.27358e-07	2.33488	9.63158e-17	0.26525	0.65416	-0.189935	0.57357	1.87247	8.79738e-10	2.14495	1.50284e-14	Mcm8
ENSMUSG00000022791	0.332722	0.521551	1.56592	3.14361e-06	-0.207976	0.825826	0.576557	0.113011	0.124746	0.802214	2.14248	4.91083e-11	Tnk2
ENSMUSG00000040606	-0.778721	0.542704	1.92951	0.0050061	0.108226	0.972019	0.202314	0.807687	-0.670495	0.565598	2.13182	0.000867918	Kazn
ENSMUSG00000024769	0.81286	0.0896515	1.13368	0.00466515	0.752054	0.173832	0.996904	0.00572612	1.56491	8.31556e-05	2.13058	2.54003e-09	Cdc42bpg
ENSMUSG00000020911	0	1	5.56115	0.0200247	2.78941	0.452073	-3.43479	0.123963	2.78941	0.236516	2.12637	0.302885	Krt19
ENSMUSG00000097080	0.0948977	0.925829	2.35046	1.25668e-08	0.173212	0.913155	-0.227975	0.637919	0.26811	0.715957	2.12248	2.38329e-07	1700086O06Rik
ENSMUSG00000028066	1.08666	4.37728e-05	2.07966	4.45817e-19	0.726665	0.0138859	0.0423983	0.908535	1.81333	1.50907e-13	2.12205	2.9807e-20	Pmf1
ENSMUSG00000023473	2.83355	5.24207e-05	1.07063	0.168756	-3.29157	2.41436e-05	1.05107	0.141465	-0.458016	0.670243	2.1217	0.00140988	Celsr3
ENSMUSG00000027499	-0.103399	0.942647	0.909965	0.225825	-0.324301	0.885713	1.20837	0.0500122	-0.4277	0.686064	2.11834	0.000318578	Pkia
ENSMUSG00000058427	2.87016	0.0282319	-2.98293	0.0128866	-2.01167	0.256461	5.09983	3.27836e-05	0.858495	0.535142	2.1169	0.0657995	Cxcl2
ENSMUSG00000031098	0.0886142	0.943447	0.447641	0.557475	1.42678	0.0729424	1.66886	0.00235634	1.5154	0.0157564	2.1165	9.56637e-05	Syt8
ENSMUSG00000061524	-2.40789	0.0631764	1.00562	0.27054	0.778357	0.82294	1.11002	0.181082	-1.62953	0.177738	2.11565	0.00528157	Zic2
ENSMUSG00000042156	-0.364352	0.770056	1.71734	0.00518862	0.494062	0.802192	0.397571	0.533756	0.129709	0.90451	2.11491	0.000117386	Dzip1
ENSMUSG00000081067	1.54062	0.356885	3.06423	0.00800529	1.05092	0.617061	-0.961052	0.397928	2.59154	0.0412622	2.10318	0.0873484	Gm12912
ENSMUSG00000022265	-1.18294	2.72186e-12	0.487134	0.00295599	0.443933	0.0687116	1.60802	5.19278e-32	-0.73901	1.99224e-05	2.09515	8.67825e-44	Ank
ENSMUSG00000015027	1.27608	4.32667e-13	1.19774	9.51782e-13	0.508013	0.0219124	0.897123	6.44287e-09	1.7841	5.37774e-25	2.09486	8.95244e-37	Galns
ENSMUSG00000039787	0.25421	0.554453	1.54485	3.03256e-09	0.335491	0.556778	0.548045	0.0399757	0.589701	0.0651208	2.09289	5.67263e-17	Cercam
ENSMUSG00000031906	-0.654137	0.265795	2.16691	1.55716e-10	-1.30098	0.14647	-0.0761823	0.873833	-1.95511	0.000830037	2.09073	3.0425e-10	Smpd3
ENSMUSG00000087060	1.01396	0.0980318	2.85735	9.42843e-13	0.554988	0.507125	-0.768495	0.0313987	1.56895	0.00227812	2.08886	9.70859e-07	Eldr
ENSMUSG00000062044	-0.862334	0.561505	1.99774	0.0184074	0.579839	0.838095	0.0896347	0.93904	-0.282495	0.83595	2.08738	0.0093989	Lmtk3
ENSMUSG00000020099	0.250052	0.837341	1.3317	0.0431128	0.126589	0.949823	0.755648	0.18192	0.376641	0.69526	2.08735	0.000103128	Unc5b
ENSMUSG00000030806	1.14414	0.213573	0.804183	0.375207	0.774212	0.487532	1.28265	0.0522857	1.91836	0.00750935	2.08683	0.000914898	Stx1b
ENSMUSG00000005054	1.06044	2.42551e-05	0.629076	0.0117571	0.891106	0.000885213	1.45352	2.58582e-12	1.95155	9.42413e-17	2.0826	1.45701e-20	Cstb
ENSMUSG00000055865	-1.57751	0.117818	1.79906	0.000736225	-0.0441764	0.990783	0.281474	0.621076	-1.62169	0.10672	2.08054	1.56175e-05	Fam19a3
ENSMUSG00000027203	1.88139	1.00329e-07	2.34494	1.0564e-12	0.201791	0.804228	-0.264524	0.514188	2.08318	1.69488e-09	2.08042	2.0312e-10	Dut
ENSMUSG00000059336	-1.17005	0.006106	0.956503	0.00529299	-0.698303	0.425394	1.11896	0.000181544	-1.86836	2.12475e-05	2.07546	1.29186e-11	Slc14a1
ENSMUSG00000032024	-0.476114	0.594397	0.598173	0.335325	1.15274	0.177568	1.47288	0.000938327	0.676624	0.293903	2.07105	2.9679e-06	Clmp
ENSMUSG00000034947	1.44626	8.98093e-12	0.839141	5.94212e-05	0.490378	0.0975338	1.23165	3.32452e-11	1.93664	1.5592e-20	2.07079	3.40848e-25	Tmem106a
ENSMUSG00000015243	0.0661543	0.881259	1.15597	1.13761e-06	0.0405997	0.955409	0.912635	8.56367e-05	0.106754	0.750897	2.0686	1.34819e-18	Abca1
ENSMUSG00000098238	0.816383	0.694981	0.446536	0.810351	1.0171	0.683594	1.61807	0.243567	1.83348	0.192107	2.06461	0.0923231	Gm8756
ENSMUSG00000031803	1.05513	0.0606531	0.82201	0.131982	0.154133	0.901597	1.24195	0.00249044	1.20926	0.0202611	2.06396	5.40375e-07	B3gnt3
ENSMUSG00000030872	0.194857	0.500305	1.14928	5.34802e-10	0.35637	0.268804	0.913477	9.791e-08	0.551227	0.00931514	2.06275	5.34653e-30	Gga2
ENSMUSG00000037801	-1.39129	0.191817	1.36055	0.044179	0.841621	0.697333	0.6911	0.288436	-0.549665	0.599195	2.05165	0.000424119	Iqch
ENSMUSG00000020841	1.71734	4.31447e-19	1.66106	1.22013e-19	0.699034	0.00208259	0.390505	0.0605731	2.41637	4.83621e-36	2.05156	5.74571e-29	Cpd
ENSMUSG00000026274	1.78779	4.2628e-11	2.37143	6.75834e-21	-0.160295	0.803894	-0.320532	0.261354	1.6275	3.42451e-09	2.05089	4.39936e-16	Pask
ENSMUSG00000036006	2.29311	3.25453e-21	1.57684	1.88221e-11	-0.697101	0.0215184	0.472161	0.0664226	1.59601	7.54299e-11	2.04901	7.48799e-19	Fam65b
ENSMUSG00000098110	2.55783	0.0645174	2.79354	0.0236224	0.129464	0.963793	-0.745739	0.565776	2.6873	0.0381672	2.0478	0.1072	Gm26956
ENSMUSG00000024900	0.319504	0.0939227	1.58674	3.47124e-28	-0.122291	0.750923	0.460766	0.00208271	0.197212	0.301235	2.04751	1.66851e-45	Cpt1a
ENSMUSG00000048388	-2.64836	0.0846922	0.326393	0.800163	1.55365	0.61604	1.72062	0.0644039	-1.09471	0.431405	2.04701	0.0164496	Fam171b
ENSMUSG00000026180	4.72122	6.23184e-26	3.21456	2.85856e-14	-5.04872	9.51117e-27	-1.16797	0.00346961	-0.327493	0.607663	2.0466	1.11728e-06	Cxcr2
ENSMUSG00000019124	-1.16264	0.332414	0.00599016	0.997757	-1.09304	0.688546	2.04005	0.00600795	-2.25567	0.0583722	2.04604	0.00340049	Scrn1
ENSMUSG00000042684	0.535304	0.0597113	1.28205	2.0225e-08	0.00631482	0.995137	0.760456	0.00091538	0.541618	0.0398414	2.0425	1.42438e-19	Npl
ENSMUSG00000043153	-0.0970869	0.943992	1.68764	0.00403311	-0.723831	0.706054	0.354269	0.562049	-0.820918	0.4223	2.04191	9.27863e-05	Ispd
ENSMUSG00000003500	-0.325391	0.440648	0.986415	0.000283212	0.234963	0.756768	1.05238	4.31044e-06	-0.0904285	0.830618	2.03879	2.6178e-17	Impdh1
ENSMUSG00000028108	1.30155	0.000412255	0.183357	0.704687	1.03542	0.00672531	1.85504	1.4557e-09	2.33697	2.42575e-12	2.0384	1.70724e-10	Ecm1
ENSMUSG00000040952	1.1601	1.13131e-05	1.44347	2.76215e-09	0.55007	0.131445	0.593366	0.0212189	1.71017	1.11918e-11	2.03683	1.73651e-17	Rps19
ENSMUSG00000038679	1.677	8.89782e-07	1.14914	0.000795084	0.656887	0.141778	0.886939	0.00501744	2.33389	7.49846e-13	2.03608	6.3402e-11	Trps1
ENSMUSG00000049588	2.21887	5.24313e-09	2.22588	1.60794e-09	0.595035	0.183893	-0.19219	0.659213	2.81391	4.28346e-15	2.03369	2.55094e-08	Ccdc69
ENSMUSG00000101309	2.58754	0.129962	4.39925	0.00222397	1.82278	0.380273	-2.3673	0.0709217	4.41032	0.00269144	2.03195	0.177897	Gm29397
ENSMUSG00000026211	-1.71335	0.368151	2.12314	0.0417392	0.248993	0.958959	-0.0939508	0.94446	-1.46436	0.411227	2.02919	0.0419571	Obsl1
ENSMUSG00000053414	1.48952	0.0133651	1.65778	0.00233875	-1.035	0.202765	0.3714	0.509867	0.454521	0.583649	2.02918	3.18012e-05	Hunk
ENSMUSG00000039716	0.0784673	0.961436	2.22695	0.00075607	0.185415	0.940411	-0.19907	0.797694	0.263883	0.825093	2.02788	0.00170651	Dock3
ENSMUSG00000062510	1.89068	2.45161e-08	2.54416	1.22537e-15	0.162527	0.849901	-0.517541	0.133961	2.05321	7.19037e-10	2.02662	1.46977e-10	Nsl1
ENSMUSG00000026475	-0.994278	0.5231	1.51699	0.0849775	1.65405	0.344241	0.509168	0.569345	0.659771	0.575717	2.02616	0.00775678	Rgs16
ENSMUSG00000005413	0.384728	0.152561	0.483329	0.0305877	0.91156	0.000143933	1.54247	9.1958e-17	1.29629	1.22691e-09	2.0258	9.76251e-24	Hmox1
ENSMUSG00000042712	0.154657	0.624317	1.38105	6.55466e-14	0.753987	0.00103894	0.637738	0.000291362	0.908644	7.78666e-06	2.01879	1.00907e-29	Wbp5
ENSMUSG00000020315	0.656636	0.00194903	1.81946	7.8049e-24	0.0289902	0.959832	0.199171	0.388877	0.685626	0.000776481	2.01863	4.02174e-29	Sptbn1
ENSMUSG00000033740	0.0598984	0.975769	-0.206859	0.884814	-0.49905	0.864424	2.22337	0.0195898	-0.439151	0.760116	2.01651	0.0205693	St18
ENSMUSG00000024793	-0.522457	0.380272	1.55225	2.16065e-05	0.224444	0.861842	0.461979	0.233313	-0.298013	0.605175	2.01423	4.03814e-09	Tnfrsf25
ENSMUSG00000073434	1.57337	2.01706e-07	2.06987	2.36344e-13	-0.284634	0.655049	-0.0565594	0.901348	1.28874	2.21979e-05	2.01331	6.35955e-13	Wdr90
ENSMUSG00000096945	2.62598	0.0133372	1.68164	0.14256	0.228577	0.916676	0.329763	0.795618	2.85456	0.00435977	2.0114	0.0495948	Gm26546
ENSMUSG00000066057	1.48885	0.00983799	2.92662	3.74019e-10	0.315252	0.782902	-0.918398	0.0398062	1.80411	0.000772338	2.00822	3.28729e-05	Gm1976
ENSMUSG00000025912	1.80302	2.08156e-05	2.76797	1.82516e-13	0.304815	0.714613	-0.761913	0.0377834	2.10783	2.28865e-07	2.00606	1.73341e-07	Mybl1
ENSMUSG00000036098	1.28634	0.168487	0.680118	0.492332	-1.80952	0.143519	1.32415	0.0724693	-0.52318	0.691022	2.00427	0.00362294	Myrf
ENSMUSG00000031099	-3.67503	0.0354054	0.760361	0.475165	0	1	1.24155	0.10989	-3.67503	0.042146	2.00191	0.00553835	Smarca1
ENSMUSG00000040289	-0.987482	0.524542	0.51495	0.658974	-0.9867	0.786355	1.48622	0.0705022	-1.97418	0.187897	2.00117	0.00810597	Hey1
ENSMUSG00000090272	1.40581	0.0211886	0.0580417	0.945355	0.91541	0.256858	1.94073	0.000175761	2.32122	1.99656e-05	1.99877	0.000109823	Mndal
ENSMUSG00000018362	1.18323	0.00675079	2.02296	4.03957e-08	0.291746	0.736221	-0.0270945	0.962353	1.47498	0.000287059	1.99587	3.19391e-08	Kpna2
ENSMUSG00000060438	1.50147	0.0878417	1.59941	0.0397251	0.0538579	0.980753	0.39541	0.651212	1.55532	0.0576295	1.99482	0.00478465	Rps10-ps1
ENSMUSG00000030254	1.54001	1.88582e-06	2.31848	1.11161e-15	0.0725562	0.93189	-0.327182	0.316288	1.61257	4.59034e-07	1.9913	6.03764e-12	Rad18
ENSMUSG00000037852	0.163347	0.888863	-0.264529	0.760067	-0.404972	0.812486	2.25488	0.000235483	-0.241625	0.792071	1.99036	0.00106431	Cpe
ENSMUSG00000050199	0.479061	0.13637	2.08026	3.02149e-21	0.208662	0.724543	-0.0951499	0.747889	0.687723	0.0151539	1.98511	6.5794e-20	Lgr4
ENSMUSG00000062284	2.04545	0.0343748	1.83996	0.0480793	0.463841	0.770171	0.144229	0.899382	2.50929	0.0035182	1.98419	0.0199267	Gm6030
ENSMUSG00000032482	-0.47946	0.759097	0.390258	0.738169	0.357273	0.902501	1.59056	0.0561817	-0.122186	0.931086	1.98082	0.0099921	Cspg5
ENSMUSG00000017550	1.43389	5.45868e-08	2.5415	3.65941e-25	0.0274905	0.972043	-0.56201	0.029112	1.46138	2.01841e-08	1.97949	3.7154e-16	Atad5
ENSMUSG00000057841	1.31837	3.68871e-11	1.33663	1.25792e-12	0.679577	0.00388578	0.641439	0.000788343	1.99794	1.73445e-24	1.97807	4.21495e-26	Rpl32
ENSMUSG00000062190	1.26175	0.00676952	1.57651	0.000137823	0.35797	0.674072	0.399689	0.382469	1.61972	0.000163714	1.97619	2.99583e-07	Lancl2
ENSMUSG00000054720	1.76298	3.41392e-07	1.36421	7.28503e-05	0.660825	0.135094	0.611576	0.0752531	2.42381	1.81313e-13	1.97579	5.16573e-10	Lrrc8c
ENSMUSG00000032517	1.23374	0.208317	-0.219545	0.841563	0.253768	0.907067	2.19098	0.00615443	1.48751	0.084775	1.97144	0.0101208	Mobp
ENSMUSG00000025351	1.28026	0.0029269	0.828893	0.0424983	0.36683	0.67478	1.14096	0.00336158	1.64709	4.68706e-05	1.96985	2.32199e-07	Cd63
ENSMUSG00000052825	1.21838	0.24145	1.56335	0.0653773	0.459135	0.782301	0.403616	0.636301	1.67752	0.0532183	1.96696	0.00687919	Gm9892
ENSMUSG00000026068	3.26116	3.36727e-18	1.43459	0.000121528	-1.16157	0.00635536	0.526856	0.201515	2.09959	2.3496e-08	1.96145	4.0896e-08	Il18rap
ENSMUSG00000073705	1.06737	0.0455935	2.16113	2.18064e-07	0.55641	0.475803	-0.203254	0.699978	1.62378	0.000458403	1.95788	2.11769e-06	Apitd1
ENSMUSG00000040658	1.54932	0.0155864	1.37307	0.0234477	0.277656	0.837439	0.583992	0.352853	1.82697	0.00209393	1.95707	0.000313945	Dnph1
ENSMUSG00000028614	1.41102	1.6034e-07	2.30836	2.78114e-20	0.0228121	0.978276	-0.351895	0.230637	1.43383	6.45076e-08	1.95647	3.03003e-15	Ndc1
ENSMUSG00000017390	0.890457	0.322933	-1.19069	0.168116	0.444632	0.778112	3.14402	5.2265e-06	1.33509	0.0723929	1.95333	0.00239723	Aldoc
ENSMUSG00000017002	3.35285	5.58019e-14	-2.0868	0.00059143	-5.58856	2.18403e-23	4.03823	5.10951e-16	-2.23571	0.000801526	1.95143	7.2838e-06	Slpi
ENSMUSG00000101111	0.684469	0.623627	-0.0293552	0.986601	0.754149	0.667329	1.97567	0.029236	1.43862	0.146901	1.94631	0.0156453	Gm28437
ENSMUSG00000030329	-0.798225	0.390698	0.508563	0.480983	2.70325	1.61238e-05	1.43739	0.00633969	1.90502	0.00055952	1.94596	0.000118275	Pianp
ENSMUSG00000034685	0.392181	0.769532	0.929331	0.296207	-0.899366	0.651866	1.0154	0.155723	-0.507186	0.694414	1.94473	0.00335766	Fam171a2
ENSMUSG00000032850	1.58206	0.00122269	1.9151	1.40505e-05	-0.134071	0.911153	0.0286276	0.965125	1.44799	0.00346125	1.94373	4.58047e-06	Rnft2
ENSMUSG00000022351	1.03657	0.000964325	2.29901	7.51623e-19	0.229362	0.717617	-0.355419	0.212195	1.26594	2.16177e-05	1.94359	7.13271e-14	Sqle
ENSMUSG00000049119	-2.64503	0.065868	0.619156	0.547468	1.93965	0.438334	1.32151	0.0974879	-0.705379	0.587763	1.94067	0.00833492	Fam110b
ENSMUSG00000035547	0.178545	0.846818	1.45189	0.00213256	0.372894	0.76484	0.483416	0.312002	0.55144	0.386041	1.93531	4.37732e-06	Capn5
ENSMUSG00000029406	1.20001	0.00309772	2.63187	1.38462e-15	-0.0837418	0.934336	-0.698855	0.0304578	1.11627	0.00573701	1.93301	9.37774e-09	Pitpnm2
ENSMUSG00000062593	2.77536	4.73237e-23	-0.428571	0.18776	1.52675	6.97856e-08	2.35836	1.36589e-20	4.30211	1.32374e-49	1.92978	4.52699e-13	Lilrb4
ENSMUSG00000058173	1.23599	0.0538919	1.42761	0.0110656	0.250109	0.84647	0.50139	0.371254	1.4861	0.0107114	1.929	9.34171e-05	Smco4
ENSMUSG00000049526	0.225838	0.866857	0.627103	0.485732	0.461686	0.806524	1.30095	0.0717921	0.687524	0.465953	1.92806	0.00388557	Tmem202
ENSMUSG00000028541	0.290085	0.830318	1.42574	0.0689669	0.00936798	0.997969	0.497036	0.568665	0.299453	0.783329	1.92277	0.00724496	B4galt2
ENSMUSG00000051278	1.59106	2.15113e-07	2.48709	1.27528e-18	0.0892848	0.916172	-0.565258	0.0578221	1.68035	2.70386e-08	1.92183	9.1763e-12	Zgrf1
ENSMUSG00000026620	-1.83685	0.200749	0.636337	0.556843	-0.532511	0.908897	1.2844	0.139164	-2.36936	0.102216	1.92074	0.0154869	Mark1
ENSMUSG00000028399	-0.878226	0.323503	2.70963	4.73508e-08	-1.13309	0.520819	-0.791448	0.111273	-2.01131	0.0224544	1.91818	0.000157087	Ptprd
ENSMUSG00000027204	-1.8616	0.0931206	1.43976	0.0509655	0.291216	0.929978	0.47539	0.563376	-1.57039	0.13937	1.91515	0.00426444	Fbn1
ENSMUSG00000060913	0.448337	0.789094	2.93443	0.000110302	1.28385	0.373616	-1.02341	0.138645	1.73219	0.0772004	1.91102	0.023721	Trim55
ENSMUSG00000020866	-1.97521	0.256441	2.73073	0.00196593	1.02999	0.78804	-0.825134	0.365541	-0.945219	0.555978	1.9056	0.0384426	Cacna1g
ENSMUSG00000061322	-0.382025	0.826077	2.5594	0.000210657	0.321888	0.918382	-0.654099	0.325059	-0.0601363	0.970742	1.9053	0.00918913	Dnaic1
ENSMUSG00000032555	1.11547	3.52495e-10	2.18614	2.41095e-39	0.0890336	0.854878	-0.281593	0.146278	1.2045	6.43317e-12	1.90455	8.32878e-31	Topbp1
ENSMUSG00000034730	-0.773844	0.673714	1.23046	0.268045	0.312257	0.933082	0.672901	0.542844	-0.461587	0.77678	1.90336	0.0428997	Bai1
ENSMUSG00000037679	1.92821	6.58572e-13	0.018876	0.967895	0.657443	0.0364446	1.8798	1.76953e-14	2.58566	2.56159e-23	1.89867	7.92826e-14	Inf2
ENSMUSG00000002602	2.12091	3.80622e-16	0.964895	0.000160987	1.75376	6.43797e-11	0.933742	0.000140172	3.87466	2.47394e-46	1.89864	1.44008e-14	Axl
ENSMUSG00000006585	1.61757	2.05128e-08	2.14246	2.3302e-15	-0.0954077	0.907067	-0.243824	0.482368	1.52217	1.06154e-07	1.89863	1.44626e-12	Cdt1
ENSMUSG00000070639	1.06055	0.000688872	1.81248	1.14202e-11	-0.281706	0.646621	0.0854352	0.817379	0.778845	0.0182005	1.89792	2.71692e-13	Lrrc8b
ENSMUSG00000028068	1.44903	1.09881e-17	1.98509	3.47695e-35	0.180519	0.609874	-0.0871834	0.705411	1.62955	2.99411e-22	1.89791	1.25077e-32	Iqgap3
ENSMUSG00000021913	-0.623889	0.554613	0.989694	0.146045	-0.179408	0.939847	0.906963	0.142824	-0.803297	0.389458	1.89666	0.000860514	Ogdhl
ENSMUSG00000098035	1.67263	0.307149	2.47366	0.050101	1.9047	0.191213	-0.577076	0.676789	3.57733	0.00245827	1.89659	0.141306	Gm5335
ENSMUSG00000045725	1.43321	0.0532029	-1.54156	0.118635	-0.00378741	1	3.43712	1.82374e-06	1.42943	0.0429705	1.89556	0.00150126	Prr15
ENSMUSG00000036617	0.00378931	0.998415	-0.130152	0.812851	1.7899	1.55983e-05	2.02254	7.39822e-09	1.79369	3.08301e-06	1.89239	1.31109e-07	Etl4
ENSMUSG00000022758	-1.77908	0.0744443	1.38372	0.0225007	1.94634	0.107273	0.507787	0.407016	0.167257	0.861845	1.89151	0.000366913	P2rx6
ENSMUSG00000089762	0.919877	0.236832	1.89274	0.00121885	-0.881259	0.439638	-0.00130586	1	0.0386182	0.97084	1.89144	0.000809409	Ier5l
ENSMUSG00000048458	0.733867	0.177195	1.75101	9.22282e-06	0.509916	0.503647	0.140079	0.780004	1.24378	0.00555912	1.89109	4.14299e-07	Fam212b
ENSMUSG00000040767	0.947723	0.0144997	1.36194	4.24436e-05	0.900798	0.0179685	0.528503	0.109104	1.84852	1.35677e-08	1.89045	4.73261e-10	Snrnp25
ENSMUSG00000038319	-2.27575	0.00291483	-1.29941	0.0532529	1.01614	0.546946	3.18935	4.39559e-10	-1.25961	0.0816884	1.88994	4.22064e-05	Kcnh2
ENSMUSG00000040543	0.36178	0.887159	3.24597	0.0122558	-2.87136	0.375184	-1.35884	0.285208	-2.50958	0.248566	1.88713	0.172285	Pitpnm3
ENSMUSG00000031266	-0.0589243	0.947329	-0.0380194	0.954647	1.27109	0.0327335	1.92338	6.21259e-06	1.21217	0.0126829	1.88536	2.03819e-05	Gla
ENSMUSG00000026807	-0.714123	0.691999	0.889757	0.442942	1.18497	0.615274	0.993264	0.323042	0.470843	0.735064	1.88302	0.0348649	Ak8
ENSMUSG00000031245	1.12715	0.0130551	2.32833	6.14007e-10	0.276848	0.767338	-0.448373	0.293076	1.404	0.000827339	1.87996	5.48549e-07	Hmgn5
ENSMUSG00000036334	0.49434	0.118157	2.55568	4.70141e-28	0.0986745	0.894451	-0.677678	0.00314924	0.593014	0.0384708	1.878	5.6577e-16	Igsf10
ENSMUSG00000020021	0.999638	0.0013791	1.03858	0.000316471	0.343569	0.532392	0.839374	0.00177239	1.34321	4.4807e-06	1.87796	1.37034e-12	Fgd6
ENSMUSG00000082978	1.17734	0.0798912	1.34112	0.0217902	0.893409	0.326141	0.533967	0.423993	2.07075	0.000362679	1.87509	0.00061048	Rpsa-ps11
ENSMUSG00000049723	-2.02986	0.0185216	-0.457139	0.57214	2.62951	0.00262405	2.33133	7.19278e-05	0.599647	0.435098	1.87419	0.00106239	Mmp12
ENSMUSG00000083716	0.883439	0.230665	1.01119	0.100803	1.03911	0.206037	0.862891	0.152099	1.92255	0.000949126	1.87408	0.000568507	Gm13436
ENSMUSG00000029687	1.61005	1.49306e-16	2.4143	4.84737e-39	-0.0875237	0.868328	-0.541124	0.00324969	1.52253	8.31199e-15	1.87317	1.97033e-24	Ezh2
ENSMUSG00000078502	0.955464	0.0783837	1.17742	0.0120837	0.753047	0.219941	0.694007	0.108367	1.70851	0.000129399	1.87143	3.2255e-06	Gm13212
ENSMUSG00000056055	0.665335	0.474195	0.8751	0.234343	0.12625	0.944263	0.993861	0.0984343	0.791586	0.326524	1.86896	0.000839666	Sag
ENSMUSG00000062997	1.04544	0.000334115	1.50721	5.15556e-09	0.725756	0.0239711	0.360688	0.20432	1.77119	1.88316e-11	1.86789	3.90064e-14	Rpl35
ENSMUSG00000033307	0.264986	0.581391	0.711259	0.0298765	1.11932	0.00100878	1.15378	1.41294e-05	1.3843	5.61198e-06	1.86504	9.82749e-12	Mif
ENSMUSG00000000154	0.642316	0.476462	0.0831316	0.937793	-0.887645	0.508747	1.77962	0.00137852	-0.245329	0.81621	1.86275	0.000304127	Slc22a18
ENSMUSG00000079559	-1.51622	0.265153	2.37778	0.00190101	-2.95089	0.330471	-0.515772	0.551467	-4.46711	0.00854253	1.86201	0.015152	Gm684
ENSMUSG00000020439	1.84753	1.50081e-08	2.32882	2.34121e-14	0.0837927	0.92433	-0.46799	0.161999	1.93132	2.07145e-09	1.86083	1.09144e-09	Smtn
ENSMUSG00000039891	0.304988	0.707083	1.28769	0.00873202	1.10874	0.086359	0.571965	0.254247	1.41373	0.00509897	1.85966	2.434e-05	Txlnb
ENSMUSG00000020267	1.04486	0.0036069	1.39393	1.29402e-05	0.26541	0.727993	0.464783	0.210135	1.31027	0.000100092	1.85872	2.6112e-09	Hint1
ENSMUSG00000070394	0.635082	0.202787	0.802733	0.0504314	0.238318	0.812468	1.05342	0.00679709	0.8734	0.0418943	1.85615	7.72482e-07	Tmem256
ENSMUSG00000039043	0.332052	0.798718	0.247017	0.819115	-0.0499832	0.98565	1.60811	0.0222702	0.282069	0.799819	1.85512	0.00412314	2610034B18Rik
ENSMUSG00000025792	0.40215	0.261693	1.08375	4.26558e-05	0.21571	0.74112	0.77051	0.00342987	0.61786	0.0390202	1.85426	3.08126e-13	Slc25a10
ENSMUSG00000025499	0.12249	0.761764	1.95386	2.06037e-18	0.30486	0.52564	-0.100735	0.756516	0.42735	0.120952	1.85312	6.02775e-17	Hras
ENSMUSG00000021614	3.83309	1.34485e-30	0.440354	0.470538	-1.50228	2.50808e-07	1.41267	0.00039742	2.3308	3.96062e-09	1.85302	2.25582e-06	Vcan
ENSMUSG00000030528	1.34091	6.00259e-06	2.31073	4.68351e-18	0.0774	0.923313	-0.460355	0.113881	1.41831	1.07782e-06	1.85038	3.65113e-12	Blm
ENSMUSG00000014782	3.00084	6.47396e-05	2.04923	0.0097635	1.08	0.206037	-0.199994	0.840699	4.08085	4.07172e-09	1.84924	0.01706	Plekhg4
ENSMUSG00000004110	1.69099	0.0371012	-0.899652	0.396214	0.482151	0.74112	2.74801	0.000413361	2.17315	0.00288545	1.84835	0.00763478	Cacna1e
ENSMUSG00000023909	0.267824	0.411525	2.15902	2.37285e-25	0.118782	0.853776	-0.311026	0.193181	0.386606	0.15342	1.84799	3.68435e-19	Paqr4
ENSMUSG00000078937	0.674427	0.482867	1.91426	0.0022787	-0.330933	0.859182	-0.0673258	0.939625	0.343494	0.721053	1.84694	0.0023651	Cpt1b
ENSMUSG00000090628	0.561975	0.626132	1.4085	0.0727443	0.622165	0.707529	0.438283	0.634158	1.18414	0.16621	1.84678	0.0104931	Gm17083
ENSMUSG00000040212	0.858264	0.000903057	0.995786	2.10376e-05	0.466387	0.19849	0.84963	0.000130012	1.32465	3.04867e-08	1.84542	1.4672e-16	Emp3
ENSMUSG00000022434	0.570269	0.0868167	1.37821	9.56792e-08	-0.285007	0.63539	0.466386	0.0901134	0.285262	0.423173	1.8446	8.21055e-14	Fam118a
ENSMUSG00000060044	-0.303635	0.817334	-0.00792016	0.994886	0.353606	0.871262	1.85199	0.00778725	0.0499709	0.967624	1.84407	0.00438782	Tmem26
ENSMUSG00000062591	0.636738	0.543555	1.20335	0.110665	-0.438772	0.812486	0.639315	0.424717	0.197966	0.850714	1.84266	0.00626452	Tubb4a
ENSMUSG00000097487	2.33409	0.000247251	2.17862	0.000578239	-0.181892	0.8943	-0.337366	0.623548	2.15219	0.0011892	1.84125	0.00373868	Ptges3l
ENSMUSG00000028597	2.21041	0.0100632	1.1486	0.250055	0.774257	0.48467	0.689924	0.457968	2.98466	7.08251e-05	1.83852	0.0227684	Gpx7
ENSMUSG00000025324	3.69266	1.92699e-30	1.44745	9.34557e-05	0.635045	0.0831138	0.39045	0.318967	4.32771	5.76929e-42	1.8379	6.13884e-08	Atp10a
ENSMUSG00000074217	-2.77435	0.0764592	0.190342	0.89208	1.5331	0.632183	1.64719	0.109562	-1.24125	0.38101	1.83753	0.050633	2210011C24Rik
ENSMUSG00000028610	0.995017	0.0156888	1.77366	2.51258e-07	-0.54882	0.396272	0.063568	0.90425	0.446197	0.338386	1.83723	4.0896e-08	Dmrtb1
ENSMUSG00000030376	-0.700882	0.412415	0.654644	0.286882	1.43783	0.0726868	1.17878	0.0131378	0.736952	0.243939	1.83342	5.28411e-05	Slc8a2
ENSMUSG00000048758	1.01362	0.0008814	1.17239	2.41111e-05	0.494547	0.253849	0.659336	0.0174078	1.50817	8.45004e-08	1.83173	2.2271e-12	Rpl29
ENSMUSG00000027454	1.26076	2.81892e-06	2.29514	3.11408e-22	0.531056	0.124781	-0.464636	0.0602458	1.79181	1.64715e-12	1.8305	1.55846e-14	Gins1
ENSMUSG00000071658	-0.346914	0.837322	1.68856	0.0387823	0.564822	0.823568	0.140257	0.891044	0.217908	0.868372	1.82882	0.0146022	Gng3
ENSMUSG00000028212	2.00365	3.07194e-08	2.64454	7.24981e-15	0.0932546	0.92433	-0.817469	0.0163224	2.0969	4.09311e-09	1.82707	7.87676e-08	Ccne2
ENSMUSG00000073678	1.47255	5.10402e-11	0.777691	0.000574946	0.404848	0.242578	1.04929	1.52502e-07	1.8774	1.41141e-17	1.82699	2.65652e-18	Pgap1
ENSMUSG00000019122	-0.33209	0.201443	0.492275	0.017432	0.0589563	0.922747	1.33446	2.88869e-14	-0.273134	0.258527	1.82673	4.82142e-22	Ccl9
ENSMUSG00000038146	3.11802	0.00911236	0.756944	0.65272	1.09503	0.4529	1.06868	0.45518	4.21305	6.13988e-05	1.82563	0.14054	Notch3
ENSMUSG00000032245	0.713574	5.13662e-05	1.56952	1.03964e-24	0.257738	0.373123	0.255864	0.146278	0.971312	6.08473e-09	1.82538	1.4662e-33	Cln6
ENSMUSG00000025747	1.38696	7.23401e-07	2.02912	2.56779e-15	0.0869206	0.910812	-0.205299	0.535556	1.47388	8.09422e-08	1.82382	7.833e-13	Tyms
ENSMUSG00000067889	0.337461	0.71128	0.795994	0.193534	0.449254	0.721834	1.02505	0.0464305	0.786716	0.229366	1.82104	0.000171995	Sptbn2
ENSMUSG00000029455	1.05677	0.000718078	0.915576	0.00157024	-0.939648	0.00875696	0.905314	0.00141593	0.117124	0.769355	1.82089	5.05243e-11	Aldh2
ENSMUSG00000022246	2.8047	4.49389e-34	-0.149397	0.681782	1.19601	2.1633e-08	1.96971	5.05145e-19	4.0007	4.7153e-68	1.82031	1.0588e-15	Rai14
ENSMUSG00000031799	1.14895	1.14003e-09	1.58115	2.05146e-19	0.468134	0.0617908	0.237218	0.270518	1.61709	1.09708e-18	1.81836	1.55311e-25	Tpm4
ENSMUSG00000051235	1.38121	5.98043e-05	2.46293	6.3916e-17	0.538883	0.242502	-0.646559	0.025109	1.92009	1.91446e-09	1.81637	1.66242e-09	Gen1
ENSMUSG00000007440	-1.4545	0.396033	1.04174	0.376673	0.305106	0.942577	0.773429	0.507356	-1.14939	0.469453	1.81517	0.0646925	Pcdha10
ENSMUSG00000026558	1.64862	2.18065e-05	2.09564	3.14391e-09	0.182736	0.835949	-0.280839	0.503713	1.83136	1.2837e-06	1.8148	2.52669e-07	Uck2
ENSMUSG00000019845	1.61399	6.35014e-06	2.1778	8.4885e-12	0.0333024	0.971868	-0.363031	0.288017	1.64729	4.23618e-06	1.81477	1.82227e-08	Tube1
ENSMUSG00000025196	0.504905	0.681765	0.697671	0.452213	0.334815	0.869848	1.11546	0.147697	0.83972	0.375989	1.81314	0.00974422	Cpn1
ENSMUSG00000031555	0.704629	6.42631e-05	1.68712	3.16957e-27	0.470894	0.0302326	0.125832	0.561607	1.17552	1.03663e-12	1.81295	2.9317e-31	Adam9
ENSMUSG00000039316	0.428763	0.177786	0.567698	0.0304153	0.429016	0.29911	1.2447	1.31236e-08	0.857778	0.00105962	1.8124	4.2061e-15	Rftn1
ENSMUSG00000053198	0.403817	0.681366	1.22262	0.0480157	-0.380089	0.822141	0.584726	0.327201	0.0237285	0.983872	1.80734	0.000589604	Prx
ENSMUSG00000090399	-0.76412	0.439391	1.33215	0.0273397	1.11012	0.361378	0.474951	0.452932	0.346	0.68863	1.80711	0.000703221	Nav1
ENSMUSG00000001525	0.902784	0.000121224	1.64485	6.29957e-15	0.442503	0.196564	0.161734	0.581397	1.34529	1.25735e-09	1.80659	7.95681e-18	Tubb5
ENSMUSG00000038143	-0.849301	0.0547643	2.19855	4.95428e-14	-1.59974	0.0147128	-0.393043	0.227867	-2.44904	3.12906e-07	1.80551	6.65459e-10	Stox2
ENSMUSG00000037563	0.869437	0.102965	0.923808	0.0449363	0.683209	0.366384	0.881134	0.0575726	1.55265	0.000697812	1.80494	2.21004e-05	Rps16
ENSMUSG00000021290	1.07058	0.0445647	0.620829	0.217466	0.390773	0.705226	1.18359	0.0101504	1.46136	0.00231435	1.80442	4.72959e-05	2010107E04Rik
ENSMUSG00000020027	1.482	1.75095e-05	0.641875	0.107772	1.19019	7.31434e-05	1.16152	0.000118367	2.67219	9.70954e-19	1.8034	3.85868e-09	Socs2
ENSMUSG00000097354	1.62009	0.000135653	1.07538	0.0145991	-0.642179	0.315704	0.725727	0.0771652	0.977911	0.0393824	1.8011	2.34238e-06	2310001H17Rik
ENSMUSG00000028064	1.94602	2.71885e-15	1.40207	3.82845e-09	0.142756	0.821853	0.398468	0.142318	2.08877	1.36655e-17	1.80053	1.25832e-14	Sema4a
ENSMUSG00000025534	0.815407	0.000335309	1.27837	2.72951e-10	0.300522	0.454892	0.518445	0.0184164	1.11593	1.85152e-07	1.79681	4.03853e-19	Gusb
ENSMUSG00000026833	2.31803	2.63541e-05	0.503347	0.501336	0.920171	0.149394	1.29312	0.0225593	3.2382	2.09733e-10	1.79647	0.000761759	Olfm1
ENSMUSG00000030652	1.27004	7.59503e-06	1.69355	4.59632e-11	0.630685	0.0549795	0.102745	0.767458	1.90072	5.08742e-13	1.79629	5.72281e-13	Coq7
ENSMUSG00000031425	-0.432665	0.501027	-0.0420592	0.948347	-0.392989	0.723827	1.83658	3.22173e-06	-0.825654	0.114831	1.79452	8.94985e-06	Plp1
ENSMUSG00000020774	-1.69409	0.200243	-0.789302	0.491577	0.816704	0.796292	2.58361	0.000473257	-0.877385	0.479039	1.79431	0.00364747	Aspa
ENSMUSG00000060419	1.28584	0.0725722	1.27049	0.0557831	0.357965	0.76881	0.523673	0.396454	1.64381	0.00964392	1.79417	0.0010776	Rps16-ps2
ENSMUSG00000038204	-1.44183	2.17666e-06	0.771213	0.00565722	-1.00078	0.0253645	1.02109	5.53445e-05	-2.44261	2.11892e-14	1.79231	3.19463e-12	Asb10
ENSMUSG00000041147	0.824009	0.000449681	2.08427	6.02023e-26	0.0629106	0.921271	-0.293341	0.195697	0.88692	0.000106497	1.79093	1.07505e-19	Brca2
ENSMUSG00000032194	0.775065	0.00989777	1.43322	1.48902e-08	-0.226269	0.715477	0.356244	0.219289	0.548796	0.0735332	1.78947	2.79592e-13	Kank2
ENSMUSG00000063383	0.737781	0.54324	0.554907	0.607215	-0.146459	0.949751	1.23454	0.134541	0.591322	0.602781	1.78944	0.017169	Zfp947
ENSMUSG00000038180	0.342198	0.778194	2.03838	0.0014971	1.00208	0.38352	-0.251209	0.748623	1.34428	0.0742134	1.78717	0.00476901	Spag4
ENSMUSG00000021306	-0.517763	0.00846504	0.885827	3.34154e-08	0.315749	0.291324	0.899593	4.98844e-10	-0.202014	0.34682	1.78542	3.14956e-31	Gpr137b
ENSMUSG00000024742	1.77684	0.00411738	2.17307	8.40796e-05	0.281496	0.827812	-0.38835	0.543504	2.05834	0.000419232	1.78472	0.00125744	Fen1
ENSMUSG00000039116	-0.444353	0.858019	-4.03164	0.0374679	1.07115	0.753201	5.81563	0.00246511	0.626799	0.735473	1.78399	0.216845	Gpr126
ENSMUSG00000026958	0.638799	0.00022663	0.933673	1.32847e-09	0.628274	0.000624642	0.849485	1.94501e-09	1.26707	1.42577e-15	1.78316	1.07948e-32	Dpp7
ENSMUSG00000052852	-0.102379	0.944501	1.14231	0.106568	0.365158	0.863187	0.639474	0.315291	0.262779	0.800161	1.78179	0.00182165	Reep1
ENSMUSG00000028602	0.706992	0.573922	1.82165	0.0229084	1.45196	0.143532	-0.0422323	0.969343	2.15896	0.00596093	1.77942	0.0190648	Tnfrsf8
ENSMUSG00000003420	0.443022	0.237529	1.42287	3.64882e-07	-0.117475	0.887207	0.355322	0.297837	0.325547	0.354012	1.77819	1.13263e-10	Fcgrt
ENSMUSG00000071547	0.558836	0.0127737	1.7585	2.98742e-23	0.23952	0.536446	0.0178725	0.951039	0.798356	9.82208e-05	1.77638	2.75672e-24	Nt5dc2
ENSMUSG00000003363	-0.0851886	0.813045	0.297866	0.189339	0.852222	0.000311648	1.47595	3.21705e-16	0.767033	0.000371797	1.77381	1.19964e-19	Pld3
ENSMUSG00000020895	1.30448	0.0630713	1.62603	0.00725846	0.617934	0.552662	0.147701	0.854258	1.92241	0.00148551	1.77373	0.00172729	Tmem107
ENSMUSG00000000948	-0.987883	0.328727	1.16891	0.104311	-0.0591299	0.984931	0.595128	0.446951	-1.04701	0.256125	1.76404	0.00656984	Snrpn
ENSMUSG00000014773	0.0323228	0.973634	0.882235	0.0706984	0.214187	0.874465	0.880792	0.0470986	0.246509	0.708682	1.76303	1.98142e-05	Dll1
ENSMUSG00000036067	3.79467	1.55639e-28	0.47848	0.220207	0.751355	0.0856949	1.2841	5.80113e-05	4.54602	6.04868e-39	1.76258	5.12017e-08	Slc2a6
ENSMUSG00000025037	0.0759385	0.920451	0.619482	0.151345	0.350724	0.704277	1.1426	0.00153078	0.426662	0.388914	1.76208	6.47291e-07	Maoa
ENSMUSG00000037020	1.19163	2.94615e-11	1.70329	1.15095e-24	0.273432	0.363513	0.0570585	0.819053	1.46507	7.60338e-17	1.76035	8.36673e-27	Wdr62
ENSMUSG00000027435	1.45215	0.00413576	-0.241978	0.715365	-0.521923	0.563136	2.00229	6.59006e-06	0.930225	0.0813667	1.76031	6.61345e-05	Cd93
ENSMUSG00000047409	0.920137	0.000192445	2.03318	2.28368e-22	-0.414759	0.268804	-0.273538	0.256475	0.505377	0.0638581	1.75964	3.1816e-17	Ctdspl
ENSMUSG00000079017	4.17366	9.21982e-32	0.305355	0.512583	0.690174	0.128985	1.44929	1.89275e-05	4.86384	1.45249e-41	1.75464	3.26107e-07	Ifi27l2a
ENSMUSG00000022432	1.16303	0.368627	2.36374	0.0105834	-0.125676	0.961449	-0.610256	0.5453	1.03735	0.393121	1.75349	0.0616991	Smc1b
ENSMUSG00000050730	-1.48559	0.351503	1.60148	0.131448	-1.03715	0.794547	0.151851	0.916096	-2.52274	0.106166	1.75334	0.0780547	Arhgap42
ENSMUSG00000044337	0.380009	0.498254	2.20235	1.89909e-11	0.101219	0.928875	-0.452312	0.200111	0.481228	0.312152	1.75004	1.30817e-07	Ackr3
ENSMUSG00000085939	1.03132	0.0209946	0.950747	0.0234433	0.807314	0.0965544	0.796264	0.0344754	1.83864	1.22874e-06	1.74701	8.90794e-07	Cd63-ps
ENSMUSG00000064337	2.31756	4.94436e-13	1.44014	3.06997e-06	0.445783	0.440402	0.305631	0.433962	2.76334	5.47648e-18	1.74577	7.86751e-09	mt-Rnr1
ENSMUSG00000067847	0.75567	0.0168982	1.30881	5.90553e-07	0.695948	0.0370898	0.436755	0.104125	1.45162	7.01681e-08	1.74557	7.4903e-13	Romo1
ENSMUSG00000056486	0.866138	0.400601	1.12809	0.171896	-1.0564	0.499714	0.616893	0.42194	-0.190259	0.883949	1.74498	0.00896854	Chn1
ENSMUSG00000025289	1.01395	0.0009923	1.22483	1.07576e-05	0.350204	0.535063	0.520121	0.0913568	1.36416	2.43582e-06	1.74495	1.10791e-10	Prdx4
ENSMUSG00000018927	0.224	0.309431	0.632446	7.17379e-05	-0.0235291	0.961965	1.11051	1.7515e-15	0.200471	0.31391	1.74295	5.78505e-31	Ccl6
ENSMUSG00000022881	1.47601	0.00112151	1.5454	0.000216285	-0.0476716	0.969015	0.196072	0.727392	1.42834	0.00121452	1.74147	1.55798e-05	Rfc4
ENSMUSG00000079037	0.0275398	0.969208	0.719025	0.0456256	0.092863	0.930792	1.02199	0.000753522	0.120403	0.810258	1.74101	7.21119e-09	Prnp
ENSMUSG00000019796	0.389777	0.457191	0.664564	0.0941235	0.452481	0.508747	1.07494	0.000756596	0.842258	0.0346616	1.7395	3.53786e-08	Lrp11
ENSMUSG00000048416	-0.094966	0.948501	1.13865	0.111906	-0.142688	0.951646	0.59868	0.380233	-0.237654	0.831499	1.73733	0.00343556	Mlf1
ENSMUSG00000030536	2.44505	1.3959e-17	0.255483	0.448489	-0.606115	0.143601	1.48177	7.4088e-09	1.83894	1.06482e-10	1.73725	1.38686e-10	Iqgap1
ENSMUSG00000050751	3.03852	0.00181728	0.450354	0.79514	2.05854	0.000445091	1.28665	0.317921	5.09706	3.02984e-12	1.73701	0.118824	Pgbd5
ENSMUSG00000037337	2.00716	4.85437e-16	2.05343	5.71807e-18	0.496069	0.136627	-0.319889	0.240661	2.50323	8.28375e-25	1.73354	2.97328e-13	Map4k1
ENSMUSG00000071723	-0.338942	0.671796	1.72731	7.95523e-05	-0.255834	0.86963	0.00569728	0.994109	-0.594775	0.372014	1.73301	3.90962e-05	Gspt2
ENSMUSG00000031972	-0.0407482	0.990611	2.87069	0.101043	1.58091	0.677381	-1.1396	0.540012	1.54016	0.470469	1.73109	0.34898	Acta1
ENSMUSG00000039959	1.92468	9.8693e-16	0.474969	0.0757033	0.0155126	0.98565	1.25422	7.32457e-09	1.94019	4.65618e-16	1.72919	3.2461e-14	Hip1
ENSMUSG00000037992	3.29958	4.4996e-09	-0.367771	0.669454	-2.08744	0.000407059	2.09436	0.000414515	1.21215	0.0672507	1.72659	0.0022398	Rara
ENSMUSG00000040209	-0.287043	0.351851	1.2883	5.15538e-10	0.39157	0.307141	0.436282	0.0554865	0.104527	0.733711	1.72459	1.84731e-17	Zfp704
ENSMUSG00000020435	-1.16378	0.43436	1.25092	0.174652	-0.207919	0.956706	0.473215	0.631646	-1.3717	0.325649	1.72413	0.031771	Osbp2
ENSMUSG00000026603	0.790138	0.00201862	1.30525	3.20214e-09	0.262082	0.567325	0.417664	0.0715069	1.05222	1.11292e-05	1.72291	1.86421e-16	Smyd2
ENSMUSG00000021838	-1.26531	0.0134124	-0.719783	0.128194	-0.438436	0.74606	2.44191	1.75279e-11	-1.70375	0.00105648	1.72213	1.58664e-06	Samd4
ENSMUSG00000049687	-0.860847	0.443347	1.96936	0.00134346	1.33606	0.304103	-0.247614	0.740614	0.475215	0.609881	1.72175	0.00429398	Fam109b
ENSMUSG00000031150	-0.31539	0.781667	0.745417	0.281899	0.451691	0.800173	0.974801	0.0807168	0.136301	0.887139	1.72022	0.000884875	Ccdc120
ENSMUSG00000040563	-0.623862	0.615168	0.749961	0.374352	0.0177674	0.996823	0.969995	0.196424	-0.606095	0.583205	1.71996	0.0108601	Lppr2
ENSMUSG00000040312	1.59086	1.20859e-10	2.08549	2.04142e-19	0.0955295	0.886027	-0.366401	0.161465	1.68639	5.73686e-12	1.71909	1.00117e-13	Cchcr1
ENSMUSG00000003617	0.873971	0.0351389	-0.132351	0.787036	1.28855	0.00139329	1.84951	1.43777e-08	2.16252	1.07734e-09	1.71716	4.01208e-07	Cp
ENSMUSG00000054850	-1.63148	1.0337e-06	1.68563	6.4867e-11	-0.908632	0.163277	0.0301121	0.942355	-2.54011	7.5217e-12	1.71574	1.35137e-11	6330419J24Rik
ENSMUSG00000063229	1.0342	0.00029561	0.611077	0.0274196	0.243039	0.689419	1.10449	8.36168e-06	1.27724	2.63684e-06	1.71557	1.61916e-11	Ldha
ENSMUSG00000000037	-0.0991943	0.93863	1.76334	0.000641596	-0.855647	0.61137	-0.0482282	0.943822	-0.954841	0.31485	1.71511	0.000472366	Scml2
ENSMUSG00000021572	0.608683	0.147144	1.69829	8.16051e-08	0.0631701	0.948835	0.0165839	0.974451	0.671853	0.0790765	1.71488	3.35993e-08	Cep72
ENSMUSG00000020654	0.388174	0.120186	0.998416	1.76873e-07	0.617021	0.0113414	0.713929	5.79154e-05	1.00519	5.88025e-07	1.71234	1.81572e-21	Adcy3
ENSMUSG00000025362	1.11999	0.0116643	1.97884	3.34183e-07	1.21205	0.0135756	-0.26818	0.605689	2.33204	6.40528e-09	1.71065	7.54193e-06	Rps26
ENSMUSG00000037370	0.853626	1.99497e-06	0.976649	4.30148e-09	0.405262	0.0874918	0.732965	1.66176e-06	1.25889	1.64552e-13	1.70961	3.35451e-27	Enpp1
ENSMUSG00000005089	0.967398	0.290503	-1.04543	0.23416	-0.363873	0.843419	2.7542	0.0001422	0.603525	0.505545	1.70877	0.0120699	Slc1a2
ENSMUSG00000021811	1.1804	8.08255e-06	2.07749	2.09983e-18	0.143379	0.824319	-0.368977	0.171814	1.32378	2.67046e-07	1.70852	5.17827e-13	Dnajc9
ENSMUSG00000023092	-1.80919	0.105094	0.775373	0.315434	1.44224	0.436881	0.931535	0.149186	-0.366956	0.733431	1.70691	0.00373868	Fhl1
ENSMUSG00000002997	3.19142	5.62519e-05	1.54409	0.0589651	-3.35385	0.000124915	0.161334	0.884696	-0.16243	0.896892	1.70543	0.0269882	Prkar2b
ENSMUSG00000019817	-2.8101	0.00330792	0.954345	0.154527	-1.02369	0.776748	0.750882	0.255199	-3.83379	0.000521333	1.70523	0.00307894	Plagl1
ENSMUSG00000048058	0.702391	0.255509	0.90873	0.0740306	0.681172	0.362035	0.794402	0.0856952	1.38356	0.00418706	1.70313	5.79841e-05	Ldlrad3
ENSMUSG00000036882	1.03759	0.00187759	1.98575	7.50157e-12	-0.306092	0.643777	-0.282828	0.436419	0.731495	0.0317709	1.70292	3.30269e-09	Arhgap33
ENSMUSG00000023456	0.349897	0.128857	0.421755	0.0293565	0.788377	0.000147691	1.28059	1.47108e-15	1.13827	6.56451e-10	1.70235	6.59143e-23	Tpi1
ENSMUSG00000044562	0.5772	0.579781	0.522067	0.563124	0.350558	0.834373	1.17966	0.0637604	0.927758	0.256081	1.70172	0.00341761	Rasip1
ENSMUSG00000031028	-2.18302	0.0932315	-0.335791	0.775974	0.304388	0.940543	2.03539	0.0134846	-1.87864	0.134942	1.6996	0.0216484	Tub
ENSMUSG00000000184	-0.373273	0.595593	0.517857	0.313467	0.598669	0.51447	1.18173	0.00723034	0.225396	0.717206	1.69959	6.11759e-05	Ccnd2
ENSMUSG00000045709	1.65776	0.0597113	2.33356	0.00114503	0.204956	0.910812	-0.634479	0.38979	1.86272	0.0216606	1.69908	0.023871	1700023L04Rik
ENSMUSG00000039745	0.788656	0.0306894	0.76474	0.0200479	0.592209	0.209788	0.931832	0.00197144	1.38087	1.50708e-05	1.69657	7.96722e-09	Htatip2
ENSMUSG00000041058	-0.244333	0.45028	0.868536	7.92267e-05	0.0468399	0.944788	0.825485	8.33216e-05	-0.197493	0.497759	1.69402	8.2787e-16	Wwp1
ENSMUSG00000009575	1.02106	5.11381e-08	1.89712	4.67797e-28	-0.0287817	0.956706	-0.20338	0.356004	0.992277	8.57568e-08	1.69374	5.55934e-23	Cbx5
ENSMUSG00000062995	0.98416	0.129962	1.50359	0.00480199	-2.04019	0.00348885	0.189815	0.790077	-1.05603	0.130013	1.6934	0.000884986	Ica1
ENSMUSG00000018986	1.82715	0.000194524	2.1041	2.81265e-06	0.789188	0.126483	-0.412833	0.385191	2.61633	1.6638e-09	1.69127	0.000217949	Slfn3
ENSMUSG00000022629	-0.297884	0.808657	0.832996	0.252194	-0.315521	0.893051	0.857629	0.177725	-0.613405	0.540884	1.69062	0.00315053	Kif21a
ENSMUSG00000027327	0.749792	0.0705875	0.588843	0.119862	0.157231	0.867447	1.10102	0.000788186	0.907023	0.0156947	1.68986	1.97327e-07	1700037H04Rik
ENSMUSG00000026389	0.93897	0.00278712	1.48608	3.83642e-08	0.199872	0.76484	0.20282	0.54676	1.13884	0.000124148	1.6889	7.39286e-11	Steap3
ENSMUSG00000026207	0.281584	0.256396	1.36676	5.82549e-15	0.53985	0.0256888	0.320115	0.113855	0.821434	1.79626e-05	1.68687	2.00794e-22	Speg
ENSMUSG00000012848	1.02443	4.84655e-06	1.18193	1.02621e-08	0.618375	0.02672	0.504907	0.0246433	1.64281	1.57265e-14	1.68684	1.18386e-16	Rps5
ENSMUSG00000026646	1.29253	0.00015803	2.18401	1.39389e-13	0.459115	0.363761	-0.498184	0.10622	1.75165	4.24104e-08	1.68583	1.83363e-08	Suv39h2
ENSMUSG00000030144	5.7215	1.52817e-19	-0.0519172	0.973684	-1.96486	0.000358385	1.73705	0.0528714	3.75663	2.50573e-08	1.68513	0.0328861	Clec4d
ENSMUSG00000084416	1.07205	0.202787	1.66113	0.0129648	0.759442	0.499714	0.0217515	0.982276	1.83149	0.00706105	1.68288	0.00791465	Rpl10a-ps1
ENSMUSG00000062070	0.744318	0.179261	0.517001	0.305368	0.463145	0.606905	1.16481	0.00731331	1.20746	0.00976056	1.68181	5.81522e-05	Pgk1
ENSMUSG00000071341	-2.50695	0.293925	-0.728536	0.760174	0	1	2.4096	0.268732	-2.50695	0.28187	1.68106	0.360944	Egr4
ENSMUSG00000044708	1.28258	4.20336e-07	0.893002	0.000346334	0.530035	0.124274	0.787455	0.000818785	1.81261	9.40858e-14	1.68046	3.54488e-13	Kcnj10
ENSMUSG00000002297	1.07674	2.50636e-09	1.90957	2.90086e-31	0.597547	0.00293185	-0.229406	0.236857	1.67428	3.02425e-22	1.68017	7.9728e-25	Dbf4
ENSMUSG00000027227	0.157332	0.48202	0.693033	2.30838e-06	0.217574	0.455864	0.987121	2.89448e-15	0.374906	0.0269804	1.68015	1.32975e-35	Sord
ENSMUSG00000079139	0.724892	0.168929	1.86506	3.88778e-07	0.5524	0.414694	-0.18855	0.673431	1.27729	0.00291222	1.67651	3.62135e-06	Gm4204
ENSMUSG00000020974	1.36193	0.000206981	2.12853	6.06825e-11	0.113674	0.90594	-0.453512	0.212129	1.4756	3.40487e-05	1.67502	2.75807e-07	Pole2
ENSMUSG00000031971	1.09167	0.00958622	2.15673	2.88499e-10	0.266531	0.750064	-0.483727	0.185577	1.3582	0.000535977	1.673	1.39666e-06	Ccsap
ENSMUSG00000083892	0.578488	0.634728	0.84384	0.357309	0.347718	0.865071	0.828629	0.311347	0.926206	0.330692	1.67247	0.0196103	Gm1848
ENSMUSG00000031996	0.00200239	0.997576	0.422563	0.0134852	0.49047	0.0238481	1.24683	5.29907e-18	0.492473	0.00576395	1.66939	7.997e-27	Aplp2
ENSMUSG00000064032	0.731232	0.528966	1.55158	0.0544836	0.257841	0.906854	0.112199	0.917258	0.989073	0.299829	1.66378	0.0258511	Gm10143
ENSMUSG00000068129	3.03578	2.81077e-34	0.504545	0.0936173	2.39879	1.31953e-26	1.15908	1.22651e-06	5.43457	3.53099e-98	1.66363	1.08505e-11	Cst7
ENSMUSG00000026335	1.75315	4.44031e-09	1.46113	1.02693e-06	-0.651606	0.096512	0.199559	0.582971	1.10154	0.00096823	1.66069	4.06192e-09	Pam
ENSMUSG00000040749	0.768371	0.237306	1.2352	0.0158337	0.488153	0.630066	0.425455	0.459423	1.25652	0.0189936	1.66066	0.000388451	Siah1b
ENSMUSG00000026688	-0.00324453	0.998043	0.328183	0.350329	0.201722	0.800995	1.3289	7.84351e-08	0.198477	0.629314	1.65708	6.66048e-11	Mgst3
ENSMUSG00000034023	1.52154	2.8843e-09	1.87554	5.42465e-15	0.135336	0.833741	-0.218632	0.473826	1.65687	5.75789e-11	1.65691	3.71466e-12	Fancd2
ENSMUSG00000063450	1.26336	0.0019505	1.31094	0.000443567	-0.796935	0.149723	0.345021	0.452932	0.466422	0.308358	1.65596	4.11202e-06	Syne2
ENSMUSG00000055717	0.124192	0.927918	1.98133	0.00119562	-0.139541	0.948929	-0.327216	0.648482	-0.0153489	0.991552	1.65411	0.00638398	Slain1
ENSMUSG00000036086	0.813183	0.023027	1.72836	2.82794e-09	-0.372752	0.551573	-0.0751524	0.864797	0.440431	0.250991	1.65321	7.90786e-09	Zranb3
ENSMUSG00000025372	0.6035	0.00855152	0.94032	1.87653e-06	0.728618	0.00161356	0.712615	0.000119698	1.33212	2.66781e-11	1.65293	5.18404e-19	Baiap2
ENSMUSG00000026478	0.373484	0.140358	1.30396	5.41114e-12	0.288598	0.445914	0.348973	0.102298	0.662081	0.00203455	1.65293	4.10281e-19	Lamc1
ENSMUSG00000025153	0.643936	0.00708255	1.14119	2.44773e-08	-0.124601	0.826637	0.511614	0.0198602	0.519335	0.0268305	1.6528	1.8054e-16	Fasn
ENSMUSG00000020186	0.379351	0.754507	1.17734	0.1305	-0.583122	0.755418	0.473848	0.591788	-0.203771	0.854716	1.65119	0.0195323	Csrp2
ENSMUSG00000082171	0.767763	0.528544	1.62107	0.0529793	0.284149	0.898579	0.0264766	0.981246	1.05191	0.294252	1.64754	0.0351803	Rpl27-ps2
ENSMUSG00000006589	0.95223	0.0247365	0.413979	0.325113	0.230271	0.80646	1.23322	0.000528499	1.1825	0.00235659	1.6472	3.63004e-06	Aprt
ENSMUSG00000028234	0.96098	1.49828e-08	1.36301	2.66714e-18	0.976497	9.5028e-09	0.283128	0.117788	1.93748	5.24897e-33	1.64614	1.52257e-26	Rps20
ENSMUSG00000032198	0.0514156	0.892104	0.548682	0.00810388	0.35894	0.293655	1.09472	5.47275e-10	0.410355	0.0745478	1.64341	1.00198e-18	Dock6
ENSMUSG00000044042	-0.886285	0.00050901	0.457638	0.0550508	0.222298	0.701904	1.18556	1.28107e-09	-0.663987	0.00991409	1.64319	1.21863e-15	Fmn1
ENSMUSG00000029730	1.1807	5.21451e-07	1.93265	2.98794e-19	0.203604	0.689689	-0.289506	0.265618	1.3843	1.41689e-09	1.64315	1.718e-14	Mcm7
ENSMUSG00000035314	-0.185583	0.638886	1.19195	1.83975e-07	-0.00702092	0.995137	0.449567	0.0621598	-0.192604	0.573672	1.64152	4.01228e-14	Gdpd5
ENSMUSG00000093388	-0.868349	0.212486	0.846074	0.103423	0.93958	0.315362	0.794993	0.106228	0.0712317	0.92615	1.64107	0.000241184	Gm22655
ENSMUSG00000049624	-0.0619461	0.83856	0.706209	1.59233e-05	-0.0783217	0.873144	0.93317	1.22212e-10	-0.140268	0.532472	1.63938	1.21389e-26	Slc17a5
ENSMUSG00000029648	0.947517	0.108951	-0.0946746	0.902233	1.97211	1.70089e-05	1.73067	0.0002406	2.91963	7.50659e-11	1.63599	0.00032278	Flt1
ENSMUSG00000069516	1.94356	4.42669e-10	-0.230297	0.523002	-0.709111	0.10329	1.86611	8.03855e-12	1.23445	8.60273e-05	1.63582	2.17199e-08	Lyz2
ENSMUSG00000031565	-0.969705	0.0572342	-0.500521	0.293026	-0.190143	0.891167	2.13537	5.65375e-09	-1.15985	0.0168617	1.63484	1.01215e-05	Fgfr1
ENSMUSG00000038128	0.539311	0.687436	0.984429	0.294844	0.214512	0.928532	0.649264	0.474111	0.753823	0.485242	1.63369	0.0340183	Camk4
ENSMUSG00000031402	0.469548	0.051601	0.719694	0.000344897	0.211948	0.630137	0.913843	5.25411e-07	0.681496	0.00146259	1.63354	3.93493e-18	Mpp1
ENSMUSG00000054256	-1.94049	0.0798413	0.133615	0.902291	-3.32102	0.225646	1.49492	0.0501076	-5.26151	0.000626602	1.62853	0.0198145	Msi1
ENSMUSG00000032294	1.06937	9.83776e-08	0.787567	3.93576e-05	0.500416	0.0631059	0.8399	3.45302e-06	1.56979	5.81421e-16	1.62747	1.17695e-18	Pkm
ENSMUSG00000026879	2.10083	2.66544e-06	0.143748	0.798843	-1.57184	0.00175478	1.48213	0.00031299	0.528986	0.302403	1.62588	9.34171e-05	Gsn
ENSMUSG00000024909	0.656756	0.00355803	1.17307	9.8662e-10	0.436552	0.130164	0.452389	0.0229568	1.09331	7.75353e-08	1.62546	8.35701e-19	Efemp2
ENSMUSG00000016552	1.0244	0.202244	-0.411329	0.629784	-1.5626	0.0995373	2.03611	0.00161897	-0.538192	0.549225	1.62478	0.00885218	Foxred2
ENSMUSG00000067870	1.09644	0.457191	1.8416	0.0947405	0.665744	0.772209	-0.22217	0.877065	1.76218	0.128477	1.61943	0.128506	Rpl31-ps8
ENSMUSG00000037601	0.700452	0.120726	1.04785	0.00485427	0.374305	0.630277	0.57146	0.152647	1.07476	0.00583458	1.61931	3.34711e-06	Nme1
ENSMUSG00000034156	1.51325	0.00224684	2.04303	4.27302e-06	-0.277269	0.804228	-0.42414	0.425696	1.23598	0.0122359	1.61889	0.000245848	Bzrap1
ENSMUSG00000016427	0.883809	0.000845782	0.901344	0.000242877	0.463655	0.199657	0.715053	0.00207415	1.34746	3.26591e-08	1.6164	6.71326e-13	Ndufa1
ENSMUSG00000054115	1.04543	2.90856e-05	1.94082	9.36738e-19	0.148338	0.801654	-0.325897	0.194155	1.19376	8.95069e-07	1.61492	1.7886e-13	Skp2
ENSMUSG00000064349	1.18513	0.0541766	0.0942898	0.901978	0.260653	0.849659	1.51939	0.00390914	1.44578	0.00957262	1.61368	0.00158133	mt-Tc
ENSMUSG00000020834	0.78651	0.400601	2.04523	0.00144374	-0.0291145	0.989962	-0.43244	0.564811	0.757396	0.370308	1.61279	0.012283	Dhrs13
ENSMUSG00000025359	0.940852	0.334418	1.07715	0.18015	0.159908	0.934806	0.534838	0.528541	1.10076	0.190662	1.61199	0.0208643	Pmel
ENSMUSG00000030465	0.0230749	0.967144	1.22327	2.5116e-06	-0.351949	0.548678	0.386753	0.186375	-0.328874	0.352338	1.61003	9.83459e-11	Psd3
ENSMUSG00000003429	1.03366	1.20822e-07	1.26296	2.84294e-12	0.668116	0.00319155	0.346278	0.0980137	1.70177	1.38064e-19	1.60923	2.4946e-19	Rps11
ENSMUSG00000031818	0.749389	0.00188594	0.91132	2.33965e-05	0.563977	0.0612406	0.697551	0.00118737	1.31337	2.62859e-09	1.60887	1.02855e-14	Cox4i1
ENSMUSG00000029521	0.844076	4.05024e-05	1.69037	3.95158e-21	0.495225	0.0487784	-0.0819705	0.750564	1.3393	2.90015e-12	1.6084	1.25717e-19	Chek2
ENSMUSG00000031216	-0.656551	2.58499e-05	1.45656	5.45566e-27	-0.242878	0.373555	0.151731	0.394764	-0.899428	2.27834e-09	1.60829	1.20946e-32	Stard8
ENSMUSG00000045382	3.0082	5.66273e-07	0.678164	0.3074	-0.500377	0.680126	0.928181	0.142815	2.50783	2.43321e-05	1.60634	0.00499598	Cxcr4
ENSMUSG00000074039	2.16157	0.035781	2.81299	0.00102935	0.469893	0.774405	-1.20743	0.125065	2.63146	0.0041855	1.60555	0.107452	4930520O04Rik
ENSMUSG00000081272	0.710843	0.103001	1.16873	0.000908754	0.528134	0.363335	0.436391	0.243142	1.23898	0.000714609	1.60512	6.26372e-07	Gm13509
ENSMUSG00000058743	-1.87183	0.15834	1.70655	0.021566	-0.493944	0.912186	-0.101555	0.918231	-2.36578	0.085029	1.605	0.0231768	Kcnj14
ENSMUSG00000033083	-0.0169131	0.961858	0.476775	0.00824618	-0.175493	0.666415	1.12807	8.6519e-14	-0.192406	0.392028	1.60484	2.91666e-23	Tbc1d4
ENSMUSG00000097906	1.23781	0.112732	1.88058	0.00326561	0.307942	0.847972	-0.278113	0.732306	1.54576	0.0256177	1.60247	0.0110733	Gm9625
ENSMUSG00000064179	0.853494	0.354184	1.66071	0.016328	0.823179	0.507822	-0.0589586	0.953877	1.67667	0.0198765	1.60175	0.0159873	Tnnt1
ENSMUSG00000080921	0.707563	0.396033	0.685876	0.321367	1.21277	0.162437	0.915499	0.168483	1.92033	0.00224862	1.60137	0.00699167	Rpl38-ps2
ENSMUSG00000085760	0.429386	0.797449	2.19994	0.00869414	1.81354	0.0893443	-0.599101	0.489471	2.24293	0.00998994	1.60084	0.0695997	Gm14302
ENSMUSG00000056201	0.657227	0.00320095	1.27399	3.5455e-11	0.181061	0.699572	0.320098	0.162644	0.838288	5.68356e-05	1.59409	6.43564e-17	Cfl1
ENSMUSG00000040528	1.57216	4.08608e-18	1.06254	2.47201e-09	0.0796443	0.872593	0.530107	0.00315647	1.6518	5.62307e-20	1.59265	1.49049e-20	Milr1
ENSMUSG00000067274	1.00154	3.59623e-07	1.27967	1.75434e-12	0.591475	0.0137589	0.312533	0.145745	1.59301	3.56177e-17	1.5922	8.65895e-19	Rplp0
ENSMUSG00000040824	0.840141	0.0102841	0.644353	0.0399011	0.449745	0.344672	0.94622	0.000457525	1.28989	1.12912e-05	1.59057	2.63394e-09	Snrpd2
ENSMUSG00000028763	-2.11524	0.0198306	1.18105	0.0953712	0.364968	0.892937	0.407959	0.630378	-1.75028	0.0474195	1.58901	0.0156557	Hspg2
ENSMUSG00000095742	0.860951	0.16095	1.40799	0.004924	-0.429348	0.703987	0.180592	0.797425	0.431603	0.488495	1.58858	0.00102389	Cd99
ENSMUSG00000035372	1.79422	8.99802e-06	1.86034	1.03022e-06	-0.600753	0.348482	-0.27313	0.570873	1.19346	0.00492302	1.58721	2.52934e-05	1810055G02Rik
ENSMUSG00000025794	0.974605	0.000114958	1.18736	2.46007e-07	0.404048	0.304103	0.399451	0.125418	1.37865	7.31064e-09	1.58681	1.34492e-12	Rpl14
ENSMUSG00000002012	-0.80769	0.301165	0.717999	0.225157	-0.45157	0.796123	0.867847	0.117339	-1.25926	0.075345	1.58585	0.0015521	Pnck
ENSMUSG00000036330	0.442126	0.728657	0.631811	0.511848	0.250205	0.910595	0.953839	0.234129	0.692331	0.490969	1.58565	0.0248775	Slc18a1
ENSMUSG00000041117	-0.628399	0.0731601	1.82245	4.07546e-13	-0.41964	0.510692	-0.237613	0.453035	-1.04804	0.00133758	1.58483	2.18674e-10	Ccdc8
ENSMUSG00000008683	1.08524	0.00449513	0.991433	0.00455159	0.382326	0.594217	0.592114	0.120925	1.46757	3.67047e-05	1.58355	1.99206e-06	Rps15a
ENSMUSG00000033763	-0.455581	0.4622	1.19149	0.00181155	-0.137694	0.923159	0.392033	0.342054	-0.593276	0.280867	1.58353	5.00383e-06	Mtss1l
ENSMUSG00000002043	0.162489	0.731459	0.568771	0.0601454	0.248777	0.708612	1.01157	8.87551e-05	0.411267	0.226503	1.58034	1.10105e-09	Trappc6a
ENSMUSG00000044229	0.766115	0.492206	0.746631	0.431052	-0.516671	0.796292	0.83175	0.318967	0.249445	0.834813	1.57838	0.0297276	Nxpe4
ENSMUSG00000039683	0.565737	0.00272683	1.31119	1.82375e-16	0.0327874	0.948835	0.267032	0.151799	0.598525	0.000978368	1.57822	7.67153e-24	Sdk1
ENSMUSG00000083992	1.12735	0.0304004	0.679045	0.198131	0.4427	0.608482	0.898926	0.0524418	1.57005	0.000723078	1.57797	0.000216674	Gm11478
ENSMUSG00000003824	0.532533	0.216408	1.67199	4.51541e-08	0.502002	0.368309	-0.0946888	0.829421	1.03453	0.00294743	1.5773	1.51874e-07	Syce2
ENSMUSG00000042515	-1.16167	0.26976	1.05234	0.108204	-3.58851	0.137909	0.524631	0.401519	-4.75018	0.00160746	1.57697	0.0034222	Mum1l1
ENSMUSG00000034854	0.813542	0.000617163	0.995105	3.22141e-06	0.39916	0.263177	0.581708	0.00893769	1.2127	4.29756e-08	1.57681	2.87676e-14	Mfsd12
ENSMUSG00000029070	0.823507	0.0137339	0.973995	0.00109026	0.156531	0.834373	0.600813	0.035487	0.980038	0.00181254	1.57481	2.82801e-09	Mxra8
ENSMUSG00000027624	0.641244	0.0670308	0.123896	0.763995	0.250442	0.70011	1.45034	1.99455e-08	0.891686	0.00425442	1.57423	2.39373e-09	Epb4.1l1
ENSMUSG00000034926	0.835212	0.102489	2.34711	7.13838e-10	0.433774	0.598066	-0.773521	0.0451083	1.26899	0.00397932	1.57359	5.45963e-05	Dhcr24
ENSMUSG00000040322	2.75116	8.01435e-07	0.181812	0.806696	-3.08869	2.37196e-07	1.3915	0.0121968	-0.337535	0.661836	1.57331	0.00314419	Slc25a24
ENSMUSG00000061175	-0.204373	0.379132	0.45733	0.00671655	0.244382	0.439638	1.11496	6.47423e-15	0.0400089	0.868331	1.57229	1.1496e-24	Fnip2
ENSMUSG00000052459	0.393939	0.0221619	0.527376	0.00035521	0.200188	0.49025	1.04456	3.77535e-16	0.594127	0.000123609	1.57194	3.66101e-30	Atp6v1a
ENSMUSG00000096232	0.210112	0.581916	0.981387	4.04381e-05	0.633609	0.0551829	0.587135	0.0125663	0.843721	0.00108396	1.56852	1.3486e-12	0610012G03Rik
ENSMUSG00000001020	2.63039	2.01551e-05	0.689841	0.35484	-0.131303	0.932221	0.87808	0.20002	2.49909	4.23457e-05	1.56792	0.00998559	S100a4
ENSMUSG00000004730	0.123267	0.768973	1.18846	9.76864e-07	-0.0454073	0.951461	0.378458	0.187034	0.0778594	0.823693	1.56692	4.97952e-11	Emr1
ENSMUSG00000000791	7.20749	1.80496e-21	1.07976	0.399005	0.896745	0.282357	0.484359	0.715477	8.10423	9.92403e-27	1.56412	0.142694	Il12rb1
ENSMUSG00000054074	1.23717	0.231717	1.53617	0.0727692	-0.991786	0.54396	0.0244963	0.983663	0.245387	0.853376	1.56066	0.0509612	Skida1
ENSMUSG00000029363	1.04952	0.00018191	1.57884	2.78827e-10	0.463936	0.253675	-0.0181979	0.965835	1.51346	7.88206e-09	1.56064	2.31508e-10	Rfc5
ENSMUSG00000001056	0.675031	0.011203	1.09676	1.31022e-06	0.602307	0.0469297	0.459117	0.0556331	1.27734	4.26638e-08	1.55588	4.54448e-13	Nhp2
ENSMUSG00000022126	6.24416	6.61384e-30	-1.96911	0.175766	1.96067	4.60501e-07	3.52465	0.00167074	8.20483	7.08654e-52	1.55553	0.0550548	Irg1
ENSMUSG00000035413	-0.704736	0.357513	1.26014	0.0136727	-0.8193	0.553194	0.294137	0.636301	-1.52404	0.0292731	1.55428	0.0010504	Tmem98
ENSMUSG00000009687	2.68521	9.7844e-28	0.367861	0.203637	1.10506	1.30934e-05	1.18595	2.37762e-07	3.79027	6.10082e-52	1.55381	4.99756e-11	Fxyd5
ENSMUSG00000074923	0.92104	0.380691	-0.9885	0.397042	0.0162681	0.996394	2.54119	0.00375085	0.937308	0.329385	1.55269	0.0354143	Pak6
ENSMUSG00000101335	0.284378	0.817267	1.51382	0.0280973	1.03886	0.359303	0.0385105	0.969657	1.32324	0.0776539	1.55234	0.0168583	Gm28229
ENSMUSG00000025491	4.84024	9.18126e-10	-0.264167	0.844681	-1.07358	0.310614	1.81502	0.0599361	3.76666	1.90016e-06	1.55086	0.0703988	Ifitm1
ENSMUSG00000031198	0.467001	0.076332	0.963315	4.69431e-06	0.683271	0.00871801	0.587053	0.00489168	1.15027	1.06063e-07	1.55037	5.10143e-15	Fundc2
ENSMUSG00000046711	-0.0205663	0.960806	1.33467	9.07932e-13	0.355323	0.3261	0.212475	0.347264	0.334757	0.171359	1.54714	1.24866e-17	Hmga1
ENSMUSG00000044968	0.391907	0.378888	1.58682	7.59317e-08	-0.445064	0.489813	-0.0406431	0.930038	-0.053157	0.916766	1.54618	8.10363e-08	Napepld
ENSMUSG00000030852	-0.240515	0.526217	1.35962	1.4795e-09	-0.331511	0.556865	0.18631	0.513768	-0.572027	0.0600159	1.54593	1.0567e-12	Tacc2
ENSMUSG00000028463	0.816571	0.0836172	1.18596	0.00253786	0.586465	0.345198	0.358372	0.417973	1.40304	0.000438405	1.54433	1.89865e-05	Car9
ENSMUSG00000044712	-0.0276794	0.945621	1.12194	6.23042e-09	0.798218	0.000685305	0.418569	0.050262	0.770539	0.000265382	1.54051	3.40813e-16	Slc38a6
ENSMUSG00000056749	0.803291	0.00891974	0.165458	0.639891	-0.0892537	0.912024	1.37464	2.56683e-08	0.714037	0.0168274	1.5401	2.03735e-09	Nfil3
ENSMUSG00000002228	-1.58281	0.0278377	1.37948	0.0029424	0.613971	0.72354	0.160361	0.785473	-0.968841	0.165917	1.53984	0.000362727	Ppm1j
ENSMUSG00000037278	0.718566	0.0460266	1.35652	3.92155e-06	0.225039	0.756768	0.182049	0.639396	0.943605	0.00365233	1.53857	5.70644e-08	Tmem97
ENSMUSG00000011148	0.294621	0.370025	0.397147	0.12404	-0.105349	0.876512	1.13946	6.74553e-08	0.189273	0.54463	1.53661	2.54525e-12	Adssl1
ENSMUSG00000031808	0.0208186	0.965487	1.27691	1.92489e-08	0.128261	0.84558	0.25816	0.367714	0.14908	0.641235	1.53507	6.23455e-12	Slc27a1
ENSMUSG00000031447	0.265856	0.378198	1.14069	5.19079e-08	0.541728	0.0763511	0.394343	0.101787	0.807585	0.000376701	1.53503	1.04899e-13	Lamp1
ENSMUSG00000046330	0.946636	0.0224627	0.783064	0.0402123	0.429458	0.547374	0.75139	0.0480863	1.37609	0.000238244	1.53445	9.52779e-06	Rpl37a
ENSMUSG00000078566	-0.233435	0.727504	0.83882	0.0481954	0.850431	0.167111	0.694766	0.113895	0.616996	0.190317	1.53359	8.24815e-05	Bnip3
ENSMUSG00000035373	3.69186	2.33959e-11	-0.160726	0.828214	0.346793	0.778459	1.69317	0.00164886	4.03865	2.32102e-13	1.53245	0.00357881	Ccl7
ENSMUSG00000028691	0.635505	0.00652266	0.753674	0.00026914	0.608376	0.0225779	0.778438	6.72203e-05	1.24388	2.32255e-09	1.53211	4.28819e-15	Prdx1
ENSMUSG00000079641	0.948708	0.0183954	0.835871	0.0225624	0.257428	0.764025	0.694888	0.0648839	1.20614	0.00109986	1.53076	6.25144e-06	Rpl39
ENSMUSG00000034438	5.34787	8.29768e-67	0.400731	0.401051	0.822766	0.00468714	1.12875	0.00143448	6.17063	1.1098e-86	1.52949	8.204e-06	Gbp8
ENSMUSG00000020492	1.32289	4.724e-05	1.80531	8.73459e-10	-0.278294	0.679752	-0.276415	0.449261	1.0446	0.0016642	1.5289	1.75984e-07	Ska2
ENSMUSG00000029122	-0.718873	0.642392	0.664447	0.546812	-0.36167	0.917909	0.863902	0.38979	-1.08054	0.425896	1.52835	0.0742426	Evc
ENSMUSG00000026536	5.02109	1.84404e-25	-0.0106392	0.992375	1.1823	0.0102626	1.53649	0.0103747	6.20339	1.3282e-37	1.52585	0.00525726	Mnda
ENSMUSG00000047675	1.17928	0.000310903	1.4245	1.72264e-06	0.763938	0.0631729	0.0985906	0.826196	1.94322	2.16738e-10	1.52309	1.83342e-07	Rps8
ENSMUSG00000039126	0.965992	1.37525e-08	0.430583	0.0131078	0.121302	0.770281	1.0912	8.09793e-14	1.08729	7.05988e-11	1.52179	1.50514e-22	Prune2
ENSMUSG00000058013	0.287398	0.312688	1.28725	5.55368e-11	0.360358	0.306302	0.234184	0.334397	0.647756	0.003767	1.52143	2.32357e-15	2011-09-01
ENSMUSG00000004099	0.891123	7.39095e-06	1.81003	7.0775e-24	-0.0830408	0.876891	-0.288876	0.179009	0.808082	3.98982e-05	1.52115	1.52899e-17	Dnmt1
ENSMUSG00000062209	-4.14233	0.0229432	-0.260035	0.866091	0	1	1.78113	0.125315	-4.14233	0.0273124	1.5211	0.140116	Erbb4
ENSMUSG00000027797	-1.92703	0.0282346	0.672713	0.345397	-0.116946	0.968781	0.846817	0.203493	-2.04398	0.0202611	1.51953	0.00987687	Dclk1
ENSMUSG00000019843	-0.335718	0.103104	1.85611	4.34242e-36	0.630234	0.00139329	-0.338086	0.0376218	0.294516	0.121257	1.51803	6.30473e-25	Fyn
ENSMUSG00000048644	-0.31606	0.787522	1.6332	0.0050397	0.327782	0.869848	-0.115425	0.881947	0.0117218	0.993115	1.51778	0.00670018	Ctxn1
ENSMUSG00000024424	2.77286	0.000833841	0.709993	0.567893	-0.0219927	0.991162	0.807752	0.457728	2.75086	0.000823133	1.51775	0.099078	Ttc39c
ENSMUSG00000041202	-0.43545	0.759097	-4.46081	0.00319571	1.10391	0.485897	5.97832	1.21482e-06	0.668461	0.503895	1.51751	0.0332376	Pla2g2d
ENSMUSG00000050075	5.43704	0.000488605	1.73825	0.385653	1.28657	0.363571	-0.22247	0.93904	6.72361	1.01404e-06	1.51578	0.405307	Gpr171
ENSMUSG00000031548	-1.5856	0.12627	0.0423772	0.969876	-0.811461	0.76824	1.46852	0.0534364	-2.39706	0.0225889	1.5109	0.0311953	Sfrp1
ENSMUSG00000037905	0.748276	0.00156263	1.33367	7.62224e-11	0.245065	0.578281	0.176436	0.514352	0.993341	7.42528e-06	1.51011	5.79885e-14	Bri3bp
ENSMUSG00000021003	0.567716	0.000603905	1.12058	4.77358e-15	0.258528	0.319727	0.38623	0.011992	0.826244	8.57458e-08	1.50681	8.93726e-27	Galc
ENSMUSG00000004610	0.491444	0.176846	1.20785	1.63782e-05	0.0224452	0.981936	0.297125	0.393647	0.513889	0.117632	1.50497	3.26956e-08	Etfb
ENSMUSG00000022636	1.02021	0.0638104	-0.174063	0.806454	-0.10057	0.93803	1.67832	0.000244864	0.919644	0.0867598	1.50426	0.000582557	Alcam
ENSMUSG00000083563	1.01016	0.217211	1.68797	0.0078234	0.462327	0.731549	-0.183867	0.821723	1.47249	0.0320153	1.5041	0.0147736	Gm13340
ENSMUSG00000025804	1.50066	6.70956e-07	1.90658	1.29057e-11	-0.928981	0.0102037	-0.40387	0.225651	0.57168	0.0857562	1.50271	7.35243e-08	Ccr1
ENSMUSG00000036381	5.8034	1.1168e-18	1.09874	0.371331	1.75488	0.0001825	0.40107	0.751436	7.55827	3.41093e-33	1.49981	0.141221	P2ry14
ENSMUSG00000046204	-0.198034	0.791313	1.31579	0.00152366	-0.554811	0.575619	0.18385	0.738407	-0.752845	0.169129	1.49964	0.000140378	Pnma2
ENSMUSG00000019577	-3.14307	0.000928232	-0.744029	0.326832	0.793084	0.804822	2.24326	5.73219e-05	-2.34998	0.00893304	1.49923	0.00279961	Pdk4
ENSMUSG00000032595	-0.640242	0.196479	1.62444	1.27605e-07	-0.0761003	0.953082	-0.125803	0.758969	-0.716343	0.126407	1.49864	7.17078e-07	Cdhr4
ENSMUSG00000038292	1.15217	0.0303302	2.0965	7.12402e-07	-0.0717286	0.954157	-0.598519	0.172048	1.08044	0.0386578	1.49798	0.000602253	Ccdc155
ENSMUSG00000062542	-1.99902	0.153095	0.122239	0.927988	-2.44732	0.477359	1.37548	0.144425	-4.44635	0.00988167	1.49771	0.0731599	Syt9
ENSMUSG00000024529	-1.25638	0.0313032	-0.809399	0.129911	2.70217	2.75135e-08	2.30572	2.39102e-08	1.4458	0.000823133	1.49632	0.000147695	Lox
ENSMUSG00000052727	-0.999051	0.0540326	-0.0849597	0.884712	-0.488857	0.671216	1.5807	2.05341e-05	-1.48791	0.00317254	1.49574	5.30081e-05	Map1b
ENSMUSG00000050921	4.38337	0.00509475	0	1	2.29823	0.000685305	1.49508	0.505092	6.6816	1.6155e-10	1.49508	0.402473	P2ry10
ENSMUSG00000058435	5.38881	0.000395196	0	1	1.36266	0.275323	1.49412	0.509556	6.75148	3.23594e-07	1.49412	0.407436	Btnl4
ENSMUSG00000005968	0.749965	0.00444251	0.805969	0.000995341	0.262896	0.558485	0.687812	0.00116944	1.01286	3.68926e-05	1.49378	7.28057e-13	Tuft1
ENSMUSG00000064672	1.07742	0.416277	1.27551	0.232234	-1.67122	0.340202	0.217696	0.877378	-0.593796	0.678706	1.4932	0.133625	Gm22806
ENSMUSG00000024085	1.38569	2.60001e-18	1.17768	9.39362e-15	0.0856942	0.843041	0.315419	0.0679827	1.47139	1.14323e-20	1.4931	2.04026e-23	Man2a1
ENSMUSG00000028693	0.864326	1.89105e-05	1.76756	6.43107e-23	0.425033	0.121888	-0.275023	0.198086	1.28936	1.4387e-11	1.49254	6.19197e-17	Nasp
ENSMUSG00000047592	3.00366	0.000531472	-1.64886	0.301167	0.185003	0.918785	3.1414	0.0143986	3.18867	0.000135787	1.49254	0.122598	Nxpe5
ENSMUSG00000038717	1.16437	0.0430878	0.889898	0.122134	0.255053	0.819147	0.601368	0.255606	1.41942	0.00708053	1.49127	0.0013676	Atp5l
ENSMUSG00000070305	4.28904	3.00845e-05	1.57162	0.212493	-0.6241	0.727993	-0.0806265	0.961244	3.66494	0.000406921	1.49099	0.212144	Mpzl3
ENSMUSG00000064373	-0.386253	0.215446	0.706109	0.00368188	-0.0902581	0.89845	0.784443	0.00089481	-0.476511	0.0790399	1.49055	8.81617e-11	Sepp1
ENSMUSG00000005640	7.18786	1.1111e-16	0	1	0.77876	0.0646438	1.49034	0.505092	7.96662	2.38488e-25	1.49034	0.402373	Insrr
ENSMUSG00000030592	0.299516	0.855757	1.36605	0.144491	0.352174	0.89196	0.124089	0.918527	0.65169	0.592631	1.49013	0.0835327	Ryr1
ENSMUSG00000058799	0.467678	0.0241535	1.39802	4.65002e-17	0.245247	0.475803	0.091921	0.705657	0.712925	0.000127489	1.48994	1.445e-19	Nap1l1
ENSMUSG00000030498	-0.320105	0.706542	1.27338	0.00880876	0.392844	0.76881	0.216527	0.72276	0.0727395	0.92615	1.48991	0.000947939	Gas2
ENSMUSG00000009927	0.886383	0.00205264	0.773828	0.00366663	0.587813	0.119768	0.715372	0.00669404	1.4742	2.32103e-08	1.4892	2.22132e-09	Rps25
ENSMUSG00000024206	1.6519	0.0216565	2.08162	0.000901574	-0.0232331	0.990727	-0.592756	0.388328	1.62867	0.018995	1.48886	0.0204661	Rfx2
ENSMUSG00000053965	-1.15936	0.297457	1.35072	0.0428254	-0.339421	0.916172	0.138075	0.871168	-1.49878	0.164294	1.4888	0.014392	Pde5a
ENSMUSG00000024210	0.794721	0.399334	1.83383	0.00361124	1.87871	0.0015925	-0.346835	0.628859	2.67343	3.03418e-06	1.48699	0.0191223	Ip6k3
ENSMUSG00000039197	0.613652	0.0958655	1.31318	5.1704e-06	0.132218	0.872593	0.173145	0.646289	0.74587	0.0251696	1.48633	7.38328e-08	Adk
ENSMUSG00000020310	1.07541	0.545078	-0.791204	0.69243	2.66202	0.00876424	2.27538	0.146631	3.73744	0.000126524	1.48417	0.23571	Madcam1
ENSMUSG00000003970	0.829968	0.0156888	0.976504	0.00121501	0.361707	0.554519	0.50692	0.132117	1.19167	0.000141044	1.48342	3.22243e-07	Rpl8
ENSMUSG00000028896	1.22977	0.000365409	1.51961	1.3067e-06	-0.130298	0.886047	-0.0363982	0.943649	1.09947	0.00114729	1.48322	1.58093e-06	Rcc1
ENSMUSG00000034573	-2.60198	0.0961452	0.816425	0.465733	2.18934	0.359615	0.666745	0.556617	-0.412642	0.775922	1.48317	0.111756	Ptpn13
ENSMUSG00000021932	0.842439	6.75931e-05	1.36187	2.6483e-13	0.313827	0.338969	0.120076	0.632225	1.15627	7.13805e-09	1.48195	2.79288e-16	Rnaseh2b
ENSMUSG00000074604	2.42001	1.9597e-05	1.06902	0.0731236	-2.93872	2.31562e-06	0.412206	0.549563	-0.518701	0.513052	1.48123	0.00665816	Mgst2
ENSMUSG00000065637	-0.268569	0.874414	1.04561	0.291889	1.608	0.253902	0.435467	0.699162	1.33943	0.178356	1.48107	0.0921935	Gm26397
ENSMUSG00000095620	1.69693	0.464793	5.77787	4.298e-05	-1.69693	0.660225	-4.29882	0.000206088	0	1	1.47905	0.409859	2010005H15Rik
ENSMUSG00000020653	-1.17329	0.0675352	0.700245	0.232112	-0.0418868	0.982263	0.778796	0.198086	-1.21518	0.0410653	1.47904	0.00511665	Klf11
ENSMUSG00000038028	1.17485	8.50288e-08	0.585152	0.0113942	0.498147	0.0768375	0.893501	5.2265e-06	1.673	1.55119e-15	1.47865	1.24596e-13	9630033F20Rik
ENSMUSG00000028333	1.08284	7.08471e-05	1.83657	9.26953e-14	0.433696	0.315772	-0.358551	0.223999	1.51654	4.44873e-09	1.47801	1.48694e-09	Anp32b
ENSMUSG00000037944	2.90589	0.176568	1.74675	0.387892	3.75971	0.00535858	-0.268765	0.930346	6.66559	1.12784e-05	1.47799	0.413979	Ccr7
ENSMUSG00000032397	0.972014	0.00476732	2.19139	1.03122e-13	0.403012	0.489713	-0.713683	0.0200034	1.37503	1.47391e-05	1.47771	5.36864e-07	Tipin
ENSMUSG00000060938	0.820758	0.028347	0.757067	0.0244264	0.6616	0.171291	0.717438	0.0347958	1.48236	7.32101e-06	1.47451	2.02333e-06	Rpl26
ENSMUSG00000021069	1.9413	6.15312e-12	0.914958	0.00108059	-1.74033	4.40407e-09	0.558358	0.0632374	0.200966	0.587864	1.47332	3.29628e-08	Pygl
ENSMUSG00000027238	-0.972747	0.571596	0.63691	0.612135	1.21764	0.623993	0.835841	0.469914	0.244895	0.869893	1.47275	0.130896	Frmd5
ENSMUSG00000028613	1.2264	0.0269458	1.09089	0.0333183	-0.618618	0.500676	0.380557	0.521322	0.607778	0.316834	1.47145	0.00168923	Lrp8
ENSMUSG00000020258	0.861645	0.427246	1.26978	0.12832	0.75623	0.587209	0.199678	0.845354	1.61787	0.0478461	1.46946	0.0504115	Glyctk
ENSMUSG00000002100	1.05314	0.0438654	0.808532	0.0998046	0.226955	0.843041	0.660206	0.181002	1.2801	0.00720924	1.46874	0.00065864	Mybpc3
ENSMUSG00000071561	2.42871	0.289644	9.35331	4.68747e-09	-2.42871	0.499709	-7.88493	1.16154e-09	0	1	1.46837	0.418866	BC100530
ENSMUSG00000056498	2.10217	1.09223e-11	0.207341	0.604292	-1.20779	0.000451421	1.26096	1.53378e-05	0.894385	0.00796881	1.4683	6.97253e-07	Tmem154
ENSMUSG00000039001	0.742558	0.0961924	0.816653	0.0330054	0.291029	0.741535	0.650618	0.10777	1.03359	0.00863083	1.46727	3.99195e-05	Rps21
ENSMUSG00000027775	0.641801	0.00612804	1.09402	5.52175e-08	0.125183	0.82188	0.372795	0.108367	0.766984	0.000458895	1.46682	1.26527e-13	Mfsd1
ENSMUSG00000058046	-0.099573	0.951232	0.810332	0.352258	3.06211	1.73854e-07	0.656348	0.401132	2.96254	9.02623e-08	1.46668	0.0282855	4933430I17Rik
ENSMUSG00000097088	1.50299	0.251968	0.589259	0.667048	-0.371584	0.892275	0.876661	0.499939	1.1314	0.36911	1.46592	0.175447	Gm26615
ENSMUSG00000031748	-0.756171	0.496242	0.234713	0.805864	-0.243005	0.928266	1.23109	0.0824687	-0.999177	0.316518	1.46581	0.0212569	Gnao1
ENSMUSG00000031467	0.449671	0.0179003	1.37511	1.22013e-19	0.0548071	0.911425	0.0905317	0.677227	0.504478	0.00468979	1.46564	1.17142e-22	Agpat5
ENSMUSG00000037936	0.354637	0.161219	1.04023	5.79771e-08	0.0585095	0.922044	0.423363	0.0460312	0.413146	0.0669619	1.46359	5.75367e-15	Scarb1
ENSMUSG00000015112	0.418001	0.219881	1.32387	6.88304e-08	0.283427	0.602941	0.139148	0.677853	0.701428	0.0137047	1.46302	8.10205e-10	Slc25a13
ENSMUSG00000048279	0.716321	0.0340361	1.32264	2.23962e-06	0.23299	0.729835	0.138723	0.72198	0.949311	0.00198672	1.46137	7.14055e-08	Sacs
ENSMUSG00000026821	0.170713	0.554583	0.549603	0.00449396	1.26316	3.85786e-11	0.911197	4.70339e-08	1.43388	5.00976e-15	1.4608	2.85111e-17	Ralgds
ENSMUSG00000063810	0.728826	0.0558055	1.5932	2.12826e-07	0.10498	0.911185	-0.132725	0.760452	0.833806	0.0172276	1.46047	1.41729e-06	Alms1
ENSMUSG00000005087	3.17956	1.44079e-22	0.286239	0.467091	-0.293981	0.664079	1.17391	0.000145007	2.88558	3.23764e-19	1.46015	2.4441e-06	Cd44
ENSMUSG00000083853	1.06241	0.397512	1.27143	0.21442	0.12378	0.961347	0.18836	0.885707	1.18619	0.283652	1.45979	0.116533	Gm15696
ENSMUSG00000066677	3.47677	9.56525e-11	-0.345216	0.719998	1.13379	0.042205	1.80493	0.00682453	4.61057	6.75947e-19	1.45971	0.0142356	Pydc3
ENSMUSG00000087142	1.28973	0.0973619	1.34768	0.0571653	0.74587	0.386383	0.110894	0.899241	2.0356	0.00105698	1.45858	0.0214983	Gm12454
ENSMUSG00000027075	0.634847	0.0483383	2.2004	8.1955e-20	-0.405521	0.42277	-0.742428	0.00154927	0.229326	0.536941	1.45798	3.33825e-09	Slc43a1
ENSMUSG00000097208	2.3128	0.0679251	1.22814	0.353666	0.350778	0.893788	0.228369	0.891427	2.66358	0.0202611	1.45651	0.22495	Gm26698
ENSMUSG00000043192	1.01439	0.274989	0.391434	0.691823	0.231225	0.902501	1.06259	0.178632	1.24561	0.119894	1.45402	0.0367474	Gm1840
ENSMUSG00000061477	0.845638	0.159568	0.997402	0.0486776	0.357705	0.760008	0.454842	0.44847	1.20334	0.0211698	1.45224	0.00231182	Rps7
ENSMUSG00000029994	0.0755166	0.77929	0.0848621	0.684998	0.933793	6.26568e-09	1.36735	2.28975e-25	1.00931	3.63839e-11	1.45221	1.16885e-25	Anxa4
ENSMUSG00000045092	-1.63679	7.93548e-10	0.911955	0.000298022	0.189797	0.781683	0.540084	0.0465019	-1.44699	5.08779e-08	1.45204	1.93708e-09	S1pr1
ENSMUSG00000000301	0.495733	0.648143	0.852187	0.277567	1.00567	0.353285	0.599543	0.446926	1.50141	0.0372863	1.45173	0.0272682	Pemt
ENSMUSG00000046223	1.56558	1.41934e-09	-0.463476	0.107606	-0.691129	0.0387689	1.9131	1.27608e-16	0.874452	0.0013263	1.44962	2.222e-09	Plaur
ENSMUSG00000026357	2.62699	7.2908e-05	-0.0451435	0.963759	-4.03395	9.87171e-08	1.49432	0.0274233	-1.40696	0.0993912	1.44918	0.0227788	Rgs18
ENSMUSG00000031119	-0.921555	0.406152	0.769845	0.309111	0.340491	0.897551	0.678628	0.32479	-0.581064	0.580893	1.44847	0.0153364	Gpc4
ENSMUSG00000050737	3.18512	0.00110509	0.982495	0.433177	-2.00242	0.0862576	0.465218	0.728941	1.18269	0.355217	1.44771	0.175096	Ptges
ENSMUSG00000054146	0	1	4.99256	0.0226474	1.92509	0.608787	-3.5461	0.0879322	1.92509	0.385922	1.44646	0.440699	Krt15
ENSMUSG00000089129	0.64642	0.503992	0.0791564	0.943012	-2.01782	0.0967941	1.36672	0.0472592	-1.3714	0.211022	1.44588	0.0179546	Gm26407
ENSMUSG00000030600	-0.52855	0.0643328	1.61479	7.38927e-15	-0.269166	0.632183	-0.170167	0.534774	-0.797716	0.00254258	1.44462	2.46922e-12	Lrfn1
ENSMUSG00000018770	0.642381	0.109693	0.73914	0.0303297	0.128593	0.892408	0.703898	0.0437078	0.770973	0.031877	1.44304	5.14674e-06	Atp5g3
ENSMUSG00000014294	0.702554	0.0603529	0.385343	0.279078	0.314089	0.64614	1.05604	0.000478935	1.01664	0.0021344	1.44139	1.54347e-06	Ndufa2
ENSMUSG00000018537	-0.339245	0.367833	1.99426	1.5046e-18	0.505401	0.262453	-0.553434	0.017484	0.166156	0.644718	1.44083	3.73354e-10	Pcgf2
ENSMUSG00000049230	0.562626	0.575194	1.80498	0.00258627	-0.294177	0.876512	-0.364192	0.58952	0.268449	0.790543	1.44079	0.0171862	Gm9833
ENSMUSG00000041859	0.901498	3.64566e-06	1.48516	3.9684e-17	0.0812509	0.877266	-0.044778	0.877378	0.982749	2.11216e-07	1.44039	2.10103e-16	Mcm3
ENSMUSG00000028391	0.100746	0.952648	1.63931	0.0366906	0.779434	0.659251	-0.200881	0.83648	0.88018	0.376972	1.43843	0.0581551	Wdr31
ENSMUSG00000055839	0.767899	0.00400663	0.748347	0.00238592	0.472329	0.178678	0.689847	0.00284687	1.24023	2.70959e-07	1.43819	9.34691e-11	Tceb2
ENSMUSG00000074071	3.32646	0.00230087	1.1758	0.431446	-0.992828	0.535018	0.261881	0.877362	2.33363	0.0563648	1.43768	0.261882	Fam169b
ENSMUSG00000087362	-0.945118	0.0213211	1.61668	1.64388e-07	0.5804	0.389629	-0.179258	0.668369	-0.364718	0.404249	1.43743	2.51209e-06	Gm13710
ENSMUSG00000049939	1.90055	5.45046e-11	1.70722	1.00761e-09	0.312253	0.574265	-0.270539	0.437153	2.2128	8.66696e-15	1.43669	2.26154e-07	Lrrc4
ENSMUSG00000031562	1.14282	0.00138427	1.71595	4.54132e-08	-0.275465	0.708935	-0.279687	0.468445	0.86735	0.0186092	1.43626	4.17806e-06	Dctd
ENSMUSG00000079445	1.49129	1.06197e-06	1.05272	0.000572521	0.641914	0.0977957	0.383055	0.260025	2.1332	1.86427e-13	1.43578	4.19858e-07	B3gnt7
ENSMUSG00000019528	1.45682	7.29834e-17	0.556767	0.00253261	0.194398	0.582215	0.87826	3.45979e-08	1.65121	1.54125e-21	1.43503	3.49125e-18	Gyg
ENSMUSG00000030411	0.0543548	0.977871	-1.87404	0.155399	-0.197575	0.946052	3.30743	0.00321559	-0.14322	0.92427	1.43339	0.115508	Nova2
ENSMUSG00000037712	0.0476735	0.983729	0.575812	0.649659	-0.863889	0.755418	0.857327	0.47062	-0.816216	0.578289	1.43314	0.151678	Fermt2
ENSMUSG00000019303	1.4167	0.000362061	1.98591	1.18941e-08	-0.069962	0.943516	-0.555204	0.123284	1.34674	0.000775757	1.43071	6.95269e-05	Psmc3ip
ENSMUSG00000039713	-0.600088	0.0144443	1.3962	3.90361e-12	0.0671225	0.918654	0.0336414	0.920557	-0.532966	0.0243317	1.42984	7.18974e-13	Plekhg5
ENSMUSG00000024617	-0.846252	0.00562933	0.373314	0.192476	-0.236589	0.752548	1.05611	4.07661e-06	-1.08284	0.000322972	1.42942	8.13193e-10	Camk2a
ENSMUSG00000097625	-0.509976	0.477374	1.42252	0.00150357	0.302415	0.826637	0.00580898	0.994333	-0.20756	0.763267	1.42833	0.00094543	Gm26561
ENSMUSG00000036781	0.92955	0.00705997	0.802716	0.0125207	0.520583	0.291073	0.621954	0.0552079	1.45013	3.4281e-06	1.42467	1.11142e-06	Rps27l
ENSMUSG00000041688	-0.686093	0.512915	1.27612	0.040169	0.624286	0.726902	0.147606	0.85431	-0.0618068	0.954531	1.42372	0.0119844	Amot
ENSMUSG00000040323	0.317973	0.733273	0.808104	0.189885	0.27941	0.85372	0.611253	0.279548	0.597383	0.399322	1.41936	0.0037625	Gm15429
ENSMUSG00000084319	0.0650905	0.935671	0.83419	0.0432633	0.824649	0.152122	0.584773	0.150953	0.88974	0.0381267	1.41896	7.52194e-05	Tpt1-ps3
ENSMUSG00000082536	1.02867	0.0599415	0.339122	0.568621	0.428136	0.652497	1.07833	0.0237637	1.45681	0.00252626	1.41745	0.00147848	Gm13456
ENSMUSG00000028497	0.543883	0.0419982	0.720619	0.00154638	0.141889	0.810157	0.696299	0.00185866	0.685771	0.00467902	1.41692	3.98353e-11	Ptplad2
ENSMUSG00000057113	0.624941	0.00704358	1.1826	2.15454e-09	0.766989	0.00146994	0.232122	0.354102	1.39193	1.28657e-11	1.41472	3.27151e-13	Npm1
ENSMUSG00000021508	-0.367444	0.736524	-2.38873	0.00946987	1.86923	0.0108786	3.80184	2.97043e-07	1.50178	0.015118	1.41311	0.0127889	Cxcl14
ENSMUSG00000020219	0.733787	0.0731317	0.750547	0.035839	0.0256508	0.982893	0.662137	0.0708671	0.759438	0.0443032	1.41268	1.66138e-05	Timm13
ENSMUSG00000054452	0.433744	0.0504295	0.589214	0.00160978	0.277185	0.419391	0.823272	1.35137e-06	0.710929	0.000251133	1.41249	4.85538e-16	Aes
ENSMUSG00000024340	0.190646	0.857895	1.36233	0.0191924	0.699735	0.541086	0.0499535	0.951899	0.890382	0.186731	1.41229	0.00963715	Btnl2
ENSMUSG00000057322	0.784351	0.0562023	0.773292	0.0342355	0.871759	0.0520864	0.638674	0.0831489	1.65611	1.80954e-06	1.41197	1.77652e-05	Rpl38
ENSMUSG00000059674	1.29122	0.00155177	1.77559	8.17964e-07	-0.395745	0.59879	-0.36441	0.383961	0.895474	0.0391125	1.41118	9.65446e-05	Cdh24
ENSMUSG00000075514	-0.321519	0.631526	1.70721	4.96377e-07	0.0461998	0.976408	-0.296198	0.446951	-0.27532	0.647932	1.41102	3.351e-05	Gm13375
ENSMUSG00000027340	-0.194865	0.401157	0.256172	0.154565	-0.0707641	0.881876	1.1541	1.08384e-15	-0.265629	0.168777	1.41027	6.20526e-20	Slc23a2
ENSMUSG00000044533	0.896842	2.70461e-07	1.05954	4.94795e-11	0.334914	0.19698	0.350005	0.0521052	1.23176	2.15424e-13	1.40954	3.86478e-19	Rps2
ENSMUSG00000051736	0.298165	0.798084	-0.829749	0.410305	1.08491	0.233159	2.23736	0.0016818	1.38307	0.0382262	1.40761	0.0159145	Fam229b
ENSMUSG00000026956	0.102176	0.803391	0.410023	0.106843	0.230228	0.664329	0.996791	5.07616e-06	0.332404	0.237047	1.40681	3.00042e-10	Uap1l1
ENSMUSG00000032412	0.297597	0.131388	0.996612	2.64405e-11	0.190818	0.556486	0.408966	0.0115864	0.488414	0.00379114	1.40558	1.46816e-21	Atp1b3
ENSMUSG00000050382	0.0345067	0.966309	1.53279	2.30704e-05	-0.14309	0.910595	-0.127548	0.79641	-0.108583	0.858227	1.40524	7.2391e-05	Kif7
ENSMUSG00000015980	1.24031	0.000678831	-0.585229	0.243559	-0.017547	0.98661	1.99039	1.18787e-08	1.22276	0.000894239	1.40516	1.2392e-05	Lrrc27
ENSMUSG00000035095	-1.05344	0.104675	-0.139332	0.837128	-0.716035	0.62963	1.54446	0.000473328	-1.76947	0.00654383	1.40512	0.000893742	Fam167a
ENSMUSG00000034906	0.667164	0.00160915	1.63934	1.00701e-19	0.0146718	0.982872	-0.234466	0.292772	0.681836	0.000862541	1.40488	4.8872e-15	Ncaph
ENSMUSG00000047115	-0.0170912	0.987561	1.27429	0.00456032	0.790179	0.309199	0.130027	0.828816	0.773088	0.1459	1.40432	0.000844956	Fam221a
ENSMUSG00000045065	-0.516298	0.778519	-1.63674	0.250337	1.44453	0.47409	3.04085	0.0146039	0.928237	0.464652	1.40411	0.170868	9930022D16Rik
ENSMUSG00000028744	0.353239	0.131388	1.06443	2.02803e-09	0.173407	0.686416	0.339582	0.0907544	0.526647	0.00963617	1.40401	4.5055e-16	Pqlc2
ENSMUSG00000037260	0.0917896	0.802196	0.403243	0.0728241	-0.319659	0.417988	0.999944	1.76734e-07	-0.227869	0.389458	1.40319	1.48181e-12	Hgsnat
ENSMUSG00000040466	-0.0282734	0.949504	0.337974	0.166141	0.459027	0.17639	1.06464	5.18321e-08	0.430754	0.0868212	1.40261	4.09692e-12	Blvrb
ENSMUSG00000057531	0.226912	0.311765	0.687776	1.83992e-05	0.403331	0.0809346	0.713475	1.16078e-06	0.630243	0.000246449	1.40125	6.81713e-21	Dtnbp1
ENSMUSG00000066861	4.10825	4.89341e-22	0.934301	0.140941	1.29424	0.000189738	0.465927	0.46771	5.40249	1.15576e-39	1.40023	0.00855133	Oas1g
ENSMUSG00000074129	0.905032	0.00104754	1.0065	5.69789e-05	0.588191	0.10878	0.393603	0.17415	1.49322	5.59376e-09	1.40011	7.87321e-09	Rpl13a
ENSMUSG00000038523	-0.514605	0.473047	0.931261	0.0572045	0.446209	0.707039	0.468666	0.383962	-0.0683954	0.92615	1.39993	0.00158323	1700003F12Rik
ENSMUSG00000024781	-0.223944	0.446815	0.762456	0.000167011	0.52169	0.0692832	0.636713	0.00172362	0.297746	0.220615	1.39917	5.57757e-13	Lipa
ENSMUSG00000039497	-0.25849	0.226893	0.346886	0.0421031	-0.00485025	0.994666	1.05046	5.31538e-14	-0.26334	0.172331	1.39735	4.0702e-21	Dse
ENSMUSG00000028478	0.233749	0.42597	1.18976	1.9709e-09	0.385799	0.251205	0.207405	0.424367	0.619549	0.00507949	1.39716	9.55527e-13	Clta
ENSMUSG00000040441	1.89338	0.0268373	1.57992	0.0653136	-0.564782	0.70652	-0.1833	0.863345	1.3286	0.164347	1.39662	0.090978	Slc26a10
ENSMUSG00000063457	0.810663	4.55665e-05	0.869346	1.87653e-06	0.638426	0.00482636	0.527003	0.00530996	1.44909	6.70599e-15	1.39635	2.54066e-15	Rps15
ENSMUSG00000073910	-0.00866356	0.993059	0.433583	0.373195	0.383998	0.691477	0.962763	0.014072	0.375335	0.484795	1.39635	0.000138413	Mob3b
ENSMUSG00000022956	0.742623	0.00191524	0.736185	0.000795084	0.333928	0.386072	0.659579	0.0019131	1.07655	1.1694e-06	1.39576	7.34021e-12	Atp5o
ENSMUSG00000000088	1.00716	0.00103889	0.924298	0.00117529	0.209055	0.760257	0.471436	0.130686	1.21621	2.95658e-05	1.39573	2.25359e-07	Cox5a
ENSMUSG00000024378	0.675231	0.06247	1.1411	0.000123317	0.148292	0.857314	0.25344	0.484049	0.823523	0.0126779	1.39454	6.55308e-07	Stard4
ENSMUSG00000015766	0.678894	0.0427703	0.344271	0.291955	0.187535	0.796292	1.05	9.38443e-05	0.866429	0.00433728	1.39427	2.35847e-07	Eps8
ENSMUSG00000037242	1.36401	3.6361e-11	0.651659	0.00197036	0.600029	0.0174351	0.74085	0.000142315	1.96404	1.65414e-22	1.39251	5.43753e-13	Clic4
ENSMUSG00000023087	1.59442	0.000226679	1.46648	0.000383888	-0.139806	0.89845	-0.0743828	0.90425	1.45461	0.000789515	1.3921	0.000503179	Ccrn4l
ENSMUSG00000021792	-0.803239	0.0835722	0.538474	0.180791	1.00887	0.0551997	0.852794	0.0212055	0.205633	0.682132	1.39127	5.53073e-05	Fam213a
ENSMUSG00000096210	-0.191201	0.372298	1.39534	3.42178e-23	0.101208	0.803877	-0.00644259	0.979409	-0.0899928	0.667686	1.3889	2.76443e-23	H1f0
ENSMUSG00000032220	0.959706	3.18611e-07	0.59034	0.00137335	0.860568	1.19389e-05	0.797909	1.88039e-06	1.82027	2.34056e-24	1.38825	3.8961e-16	Myo1e
ENSMUSG00000030515	0.160465	0.748344	1.65911	2.74088e-11	0.161217	0.845067	-0.270952	0.334442	0.321682	0.401632	1.38816	2.58671e-08	Tarsl2
ENSMUSG00000081094	0.698465	0.588995	0.198186	0.883752	0.358333	0.867004	1.1883	0.211285	1.0568	0.302868	1.38648	0.0888654	Rpl19-ps11
ENSMUSG00000026249	-0.469877	0.023568	1.04138	1.04622e-09	-0.254141	0.4624	0.341118	0.082884	-0.724018	0.000101818	1.3825	2.14046e-16	Serpine2
ENSMUSG00000036751	0.71908	0.0201643	0.344776	0.256404	0.469552	0.29015	1.03757	4.38625e-05	1.18863	1.6606e-05	1.38235	6.80214e-08	Cox6b1
ENSMUSG00000045231	-1.10544	0.116268	1.18717	0.022256	-0.722612	0.647253	0.193228	0.774007	-1.82805	0.00886357	1.3804	0.00434769	BC106179
ENSMUSG00000028671	1.40997	5.95732e-06	1.39539	2.28728e-06	-0.168709	0.82094	-0.0161459	0.973842	1.24126	8.67635e-05	1.37924	1.56302e-06	Gale
ENSMUSG00000020372	0.9248	0.000278877	0.88717	0.000150589	0.544981	0.113544	0.490544	0.0554308	1.46978	7.13312e-10	1.37771	1.05495e-09	Gnb2l1
ENSMUSG00000068267	0.506327	0.0166892	0.794348	9.97437e-06	0.221495	0.554604	0.582707	0.00114541	0.727822	0.000148905	1.37706	1.11168e-15	Cenpb
ENSMUSG00000071451	1.05349	0.0119909	0.840917	0.0338237	0.343402	0.660225	0.536016	0.195697	1.39689	0.000278426	1.37693	0.000112502	Psmg4
ENSMUSG00000014786	1.01331	2.94898e-05	1.5967	1.55239e-13	0.30937	0.462349	-0.219822	0.419311	1.32268	1.003e-08	1.37688	1.61397e-10	Slc9a5
ENSMUSG00000039246	-0.322346	0.561505	0.90272	0.0115603	0.829252	0.115466	0.47371	0.211675	0.506906	0.227964	1.37643	2.03819e-05	Lyplal1
ENSMUSG00000042286	-0.871442	0.00285259	0.152622	0.646659	-0.488845	0.256721	1.2223	5.25411e-07	-1.36029	4.5833e-07	1.37492	5.98579e-08	Stab1
ENSMUSG00000025950	0.0146216	0.963958	0.656735	2.58555e-05	-0.250156	0.410682	0.715463	5.27769e-07	-0.235534	0.230234	1.3722	4.80426e-21	Idh1
ENSMUSG00000064351	0.573381	0.332414	1.63648	0.000205139	1.06562	0.0859412	-0.264368	0.656575	1.639	0.000377628	1.37211	0.00155973	mt-Co1
ENSMUSG00000023345	0.659089	0.0532637	1.30708	1.53544e-06	0.571086	0.153012	0.0623469	0.878222	1.23017	1.96787e-05	1.36942	1.69923e-07	Poc1a
ENSMUSG00000073843	0.813342	0.614983	1.00922	0.418209	0.350131	0.907067	0.359689	0.805999	1.16347	0.369952	1.36891	0.221834	Gm12542
ENSMUSG00000002908	-0.190302	0.858082	0.567457	0.386936	0.132933	0.94282	0.800731	0.134681	-0.0573686	0.952912	1.36819	0.00411413	Kcnn1
ENSMUSG00000039208	0.539072	0.174779	-0.249537	0.546812	0.45914	0.395627	1.61679	1.85941e-08	0.998212	0.0023246	1.36725	2.07404e-06	Metrnl
ENSMUSG00000058070	-3.05188	0.0304162	0.0197343	0.989136	2.21179	0.340537	1.34562	0.152941	-0.840098	0.503141	1.36536	0.105185	Eml1
ENSMUSG00000021486	0.852239	7.21541e-06	0.6147	0.000781032	0.338713	0.238733	0.745815	8.73473e-06	1.19095	4.59189e-11	1.36051	9.69223e-16	Prelid1
ENSMUSG00000008036	0.564926	0.0367618	0.524056	0.0298572	0.213738	0.684062	0.836034	0.000133892	0.778664	0.00136683	1.36009	4.29457e-10	Ap2s1
ENSMUSG00000011752	0.534605	0.351638	0.49228	0.311293	0.177707	0.877082	0.86706	0.0453941	0.712312	0.141056	1.35934	0.000632391	Pgam1
ENSMUSG00000036880	-0.188398	0.658882	0.500492	0.0787411	0.0089945	0.992603	0.858272	0.000836346	-0.179404	0.619903	1.35876	6.05662e-08	Acaa2
ENSMUSG00000000278	0.899932	3.53885e-09	0.782726	5.78795e-08	0.693141	2.50407e-05	0.575052	4.69487e-05	1.59307	2.19212e-27	1.35778	2.54955e-22	Scpep1
ENSMUSG00000027597	0.674467	0.191869	1.16285	0.00395028	0.399652	0.618512	0.194627	0.698592	1.07412	0.0128538	1.35748	0.000263207	Ahcy
ENSMUSG00000016252	0.837771	0.111777	0.72996	0.114521	0.290311	0.789795	0.627477	0.203314	1.12808	0.0153186	1.35744	0.00138294	Atp5e
ENSMUSG00000013921	-0.448527	0.593408	0.194298	0.784533	0.706293	0.520747	1.16298	0.0219005	0.257766	0.722858	1.35728	0.00386163	Clip3
ENSMUSG00000025290	0.923086	0.00189156	1.20893	5.16099e-06	0.923549	0.00441376	0.147988	0.693989	1.84663	1.08836e-11	1.35692	1.6496e-07	Rps24
ENSMUSG00000025967	0.96605	7.46897e-05	0.879049	0.000106101	0.419044	0.263965	0.4768	0.0543521	1.38509	2.04119e-09	1.35585	5.42285e-10	Eef1b2
ENSMUSG00000032718	0.289102	0.639983	0.87695	0.0315632	1.0354	0.0316122	0.478883	0.258548	1.3245	0.00080927	1.35583	0.000167095	Mansc1
ENSMUSG00000054612	0.351007	0.545891	0.686286	0.101718	-0.0595629	0.958796	0.668899	0.094553	0.291444	0.579301	1.35518	0.0001447	Mgmt
ENSMUSG00000022220	1.61989	2.03718e-05	1.24522	0.00148811	-0.605199	0.27227	0.10923	0.832188	1.0147	0.0198109	1.35445	0.00019405	Adcy4
ENSMUSG00000022221	0.324153	0.350076	1.11238	4.58336e-06	0.0712163	0.924769	0.241749	0.425188	0.395369	0.182939	1.35413	7.25741e-09	Ripk3
ENSMUSG00000044986	2.60903	7.23831e-06	0.670997	0.399005	-1.48354	0.0249293	0.682353	0.354031	1.12549	0.12488	1.35335	0.0303944	Tst
ENSMUSG00000030584	1.04355	0.146717	2.13736	3.70395e-05	-0.374486	0.789795	-0.78414	0.122404	0.669066	0.392406	1.35322	0.0160626	Dpf1
ENSMUSG00000069808	0.597809	0.190302	1.18537	0.000645036	0.100058	0.922011	0.165886	0.708322	0.697867	0.0905273	1.35125	3.03215e-05	Fam57a
ENSMUSG00000025068	0.535638	0.00750876	0.520971	0.00457833	0.939659	2.02564e-07	0.829798	1.38219e-07	1.4753	5.67095e-18	1.35077	7.2101e-17	Gsto1
ENSMUSG00000095597	0.180353	0.901112	0.441641	0.667469	1.33435	0.228474	0.908112	0.288425	1.5147	0.0585423	1.34975	0.068049	Gm6472
ENSMUSG00000026672	1.1011	0.000676556	0.370949	0.300125	0.758134	0.045055	0.97786	0.000863313	1.85923	3.14909e-10	1.34881	2.3364e-06	Optn
ENSMUSG00000078920	4.35151	2.0155e-13	-0.430168	0.56959	0.433724	0.716571	1.77861	0.00305511	4.78523	7.54234e-16	1.34844	0.0194915	Ifi47
ENSMUSG00000031328	1.02727	0.000125676	1.34745	3.03831e-08	-0.831554	0.0073796	0.000494485	1	0.19572	0.548189	1.34794	2.02661e-08	Flna
ENSMUSG00000076258	1.23831	0.258608	2.32332	0.00824671	-0.353446	0.877878	-0.975852	0.31501	0.88486	0.390207	1.34747	0.125092	Gm23935
ENSMUSG00000041697	0.679091	0.0646683	0.531749	0.107549	0.0368933	0.968781	0.815653	0.00913134	0.715985	0.0343474	1.3474	5.30938e-06	Cox6a1
ENSMUSG00000050856	0.897888	0.012315	0.502077	0.15323	-0.0902954	0.922044	0.845171	0.00814966	0.807593	0.0199051	1.34725	8.41491e-06	Atp5k
ENSMUSG00000035842	0.765405	0.000564244	1.6189	2.35631e-17	-0.0744028	0.901133	-0.273185	0.231925	0.691002	0.00168081	1.34572	1.58719e-12	Ddx11
ENSMUSG00000041841	0.932341	0.00194133	0.721122	0.011924	0.678811	0.061992	0.624595	0.0285969	1.61115	3.8006e-09	1.34572	2.33864e-07	Rpl37
ENSMUSG00000027257	-0.410927	0.525486	0.906673	0.0240367	-1.40473	0.103057	0.438526	0.275952	-1.81566	0.00263547	1.3452	9.4636e-05	Pacsin3
ENSMUSG00000039209	1.29107	0.201079	0.104442	0.93751	0.902106	0.497676	1.24067	0.189632	2.19317	0.00688386	1.34512	0.103584	Rpl39l
ENSMUSG00000031026	0.527212	0.650503	1.50543	0.0339563	0.350028	0.85255	-0.161196	0.855744	0.877241	0.330444	1.34423	0.0482559	Trim66
ENSMUSG00000028692	0.526109	0.0216833	0.561915	0.00523633	0.536201	0.0456334	0.781426	2.88981e-05	1.06231	1.18479e-07	1.34334	7.77423e-13	Akr1a1
ENSMUSG00000029560	0.0418148	0.911	0.499243	0.0156897	0.187311	0.685887	0.843063	4.79841e-06	0.229126	0.354769	1.34231	7.70171e-13	Snx8
ENSMUSG00000069793	2.32198	6.22511e-18	1.73183	3.82254e-11	0.405676	0.362176	-0.391951	0.196245	2.72765	2.3944e-24	1.33988	3.04859e-07	Slfn9
ENSMUSG00000036733	0.4251	0.849594	0.95297	0.533084	1.39517	0.551573	0.385176	0.82966	1.82027	0.19322	1.33815	0.318389	Rbm42
ENSMUSG00000059534	0.721763	0.0224627	0.514657	0.083477	0.297598	0.600636	0.820678	0.00228009	1.01936	0.000367189	1.33534	2.5234e-07	Uqcr10
ENSMUSG00000087502	0.58159	0.369418	1.06726	0.0282747	0.402146	0.688956	0.268003	0.639387	0.983736	0.0589149	1.33526	0.00224025	Gm16091
ENSMUSG00000046721	0.500924	0.401676	1.23293	0.0039243	1.33218	0.0059563	0.101558	0.869785	1.83311	1.29489e-05	1.33449	0.00102199	Rpl14-ps1
ENSMUSG00000040592	-0.0384963	0.909835	1.13971	1.38685e-11	-0.245036	0.5089	0.194066	0.363898	-0.283532	0.197305	1.33377	6.41827e-16	Cd79b
ENSMUSG00000025810	0.523405	0.00505912	0.75474	3.17905e-06	0.0251104	0.960345	0.578657	0.000329361	0.548515	0.00196896	1.3334	1.74495e-17	Nrp1
ENSMUSG00000058153	0.0961019	0.943762	0.991394	0.16252	-1.1834	0.441474	0.341226	0.666464	-1.0873	0.27792	1.33262	0.0310091	Sez6l
ENSMUSG00000018548	0.494053	0.0221538	1.33198	9.45901e-15	0.358292	0.208146	0.000397578	1	0.852345	7.8941e-06	1.33238	3.22547e-15	Trim37
ENSMUSG00000087150	2.03731	0.0209946	1.45929	0.124267	1.17812	0.115789	-0.12905	0.914592	3.21544	3.57649e-06	1.33024	0.14025	BC064078
ENSMUSG00000071856	-0.263248	0.693439	1.5641	9.12608e-06	-0.592493	0.540491	-0.234502	0.591273	-0.855741	0.10672	1.3296	0.000135598	Mcc
ENSMUSG00000023959	0.0633607	0.973299	-0.229456	0.864807	1.13583	0.487201	1.55903	0.120056	1.19919	0.23384	1.32957	0.129636	Clic5
ENSMUSG00000064372	1.13195	0.0594907	1.04828	0.0515493	0.823207	0.321639	0.280604	0.683338	1.95516	0.000196956	1.32889	0.00833104	mt-Tp
ENSMUSG00000004707	1.06985	2.38926e-11	0.442668	0.00754475	1.1182	2.7007e-12	0.884231	5.49103e-10	2.18805	9.00348e-45	1.3269	4.06617e-19	Ly9
ENSMUSG00000026385	0.533865	0.066237	0.58917	0.0200473	0.326627	0.477302	0.737577	0.00165573	0.860491	0.000691232	1.32675	3.9735e-09	Dbi
ENSMUSG00000057406	1.19851	2.98293e-12	1.58497	8.57301e-23	0.14065	0.727993	-0.259674	0.181333	1.33916	3.00774e-15	1.3253	1.54173e-16	Whsc1
ENSMUSG00000022429	0.0113519	0.992068	1.59907	6.18149e-05	0.0775755	0.956703	-0.273794	0.559657	0.0889274	0.902273	1.32528	0.000865635	Dmc1
ENSMUSG00000024608	0.741931	0.263319	0.389685	0.516755	0.175437	0.907043	0.935395	0.0916849	0.917368	0.108438	1.32508	0.00893434	Rps14
ENSMUSG00000045045	0.111367	0.906776	0.643925	0.258009	-0.660673	0.58034	0.681033	0.194155	-0.549306	0.457325	1.32496	0.0038733	Lrfn4
ENSMUSG00000028367	1.63405	4.74402e-05	0.790594	0.0478057	0.367154	0.657182	0.533733	0.221728	2.00121	2.3063e-07	1.32433	0.000346506	Txn1
ENSMUSG00000085129	-0.488107	0.538765	-0.39131	0.559895	0.630142	0.572031	1.71221	0.000378451	0.142035	0.846318	1.3209	0.0034665	5031425F14Rik
ENSMUSG00000047721	0.775979	0.00122646	0.514605	0.0317566	0.655233	0.0112197	0.806079	8.00851e-05	1.43121	2.85652e-11	1.32068	7.45333e-11	Bola2
ENSMUSG00000032330	0.952954	0.00422766	0.391874	0.252194	0.424372	0.439638	0.927373	0.00180424	1.37733	7.19726e-06	1.31925	4.60267e-06	Cox7a2
ENSMUSG00000031955	-1.13372	0.198393	0.3384	0.660916	-0.473028	0.845349	0.980424	0.102899	-1.60675	0.063793	1.31882	0.0141808	Bcar1
ENSMUSG00000022350	0.462341	0.0212109	1.07838	5.53079e-11	0.426782	0.0797502	0.239763	0.232279	0.889124	4.28756e-07	1.31814	3.52985e-16	E430025E21Rik
ENSMUSG00000030096	0.338871	0.103844	0.873312	7.37092e-08	0.213991	0.532392	0.444502	0.0104744	0.552863	0.00205382	1.31781	1.02494e-16	Slc6a6
ENSMUSG00000020658	0.174712	0.805654	-0.195284	0.735145	0.926776	0.0886369	1.51306	8.95352e-05	1.10149	0.00893304	1.31778	0.000364745	Efr3b
ENSMUSG00000032902	0.609496	0.0432804	0.807182	0.00168612	-0.0738983	0.922408	0.508007	0.0626478	0.535598	0.063306	1.31519	5.08739e-08	Slc16a1
ENSMUSG00000034807	0.400678	0.0279	1.03683	2.12594e-12	0.323512	0.176337	0.277907	0.109309	0.72419	5.90019e-06	1.31474	1.91815e-19	Colgalt1
ENSMUSG00000098973	1.0304	0.384145	1.53601	0.101245	-0.903814	0.626595	-0.223271	0.865606	0.126588	0.920505	1.31274	0.150792	Mir6236
ENSMUSG00000040675	0.786725	0.00472992	1.21462	4.93599e-07	0.0892499	0.901597	0.0978378	0.77761	0.875975	0.000945896	1.31246	2.26987e-08	Mthfd1l
ENSMUSG00000090553	0.890527	0.0213891	0.882312	0.0112502	0.242115	0.766718	0.429578	0.271587	1.13264	0.00139821	1.31189	5.14879e-05	Snrpe
ENSMUSG00000032802	0.171946	0.684692	0.067313	0.86008	0.973889	0.000514431	1.24455	5.29286e-08	1.14583	6.65816e-06	1.31186	9.7457e-09	Srxn1
ENSMUSG00000025574	1.23149	8.30304e-07	1.734	4.18171e-14	0.483235	0.171664	-0.423127	0.10159	1.71472	8.56718e-13	1.31087	1.14004e-08	Tk1
ENSMUSG00000001999	0.132621	0.705033	0.137569	0.612135	-0.0194277	0.978298	1.17239	6.70401e-10	0.113194	0.703406	1.30996	3.74558e-11	Blvra
ENSMUSG00000019370	0.72968	0.000542042	1.24838	1.72149e-11	0.303899	0.384051	0.0603557	0.83648	1.03358	1.61042e-07	1.30873	9.62577e-13	Calm3
ENSMUSG00000025969	0.00652736	0.985799	0.90668	1.08448e-08	0.537326	0.00992112	0.400063	0.0199211	0.543854	0.0020769	1.30674	2.91087e-17	Nrp2
ENSMUSG00000028433	0.596237	0.0126563	1.64031	1.34732e-16	0.313106	0.414694	-0.33482	0.151145	0.909343	2.59696e-05	1.30549	3.78115e-11	Ubap2
ENSMUSG00000036427	0.797879	0.000132393	0.66735	0.000623848	0.147852	0.760297	0.638097	0.000869367	0.945732	2.19937e-06	1.30545	1.56521e-12	Gpi1
ENSMUSG00000029321	2.49812	0.00878343	-1.9293	0.208063	-1.61408	0.190974	3.23463	0.0137728	0.884045	0.478921	1.30533	0.186111	Slc10a6
ENSMUSG00000020163	0.660523	0.108395	0.523249	0.158974	0.231407	0.779055	0.780787	0.0236946	0.891931	0.0140523	1.30404	4.54814e-05	Uqcr11
ENSMUSG00000064341	0.344491	0.636922	1.95741	4.09795e-05	0.91544	0.216755	-0.653774	0.233108	1.25993	0.0136766	1.30363	0.00570294	mt-Nd1
ENSMUSG00000086324	1.03505	0.436348	1.2888	0.222992	-0.81398	0.709391	0.0121878	0.994908	0.221075	0.868331	1.30099	0.200032	Gm15564
ENSMUSG00000052102	0.11986	0.637236	0.720411	3.63929e-06	0.29423	0.269574	0.577096	0.000105748	0.41409	0.0194691	1.29751	9.22424e-19	Gnpda1
ENSMUSG00000031871	0.781337	0.0396479	1.98271	1.01484e-11	-0.371035	0.577006	-0.685535	0.0191897	0.410303	0.327042	1.29717	1.65501e-05	Cdh5
ENSMUSG00000027199	1.29885	1.8778e-10	0.629333	0.00187121	0.263309	0.506444	0.66678	0.000692126	1.56216	6.18176e-15	1.29611	1.00264e-11	Gatm
ENSMUSG00000085133	0.250109	0.705033	1.07712	0.00665023	-0.245331	0.827444	0.217977	0.654142	0.00477759	0.997037	1.2951	0.000404472	B930095G15Rik
ENSMUSG00000030225	0.462133	0.0839659	0.887131	3.6227e-05	0.127305	0.826637	0.407871	0.0777655	0.589438	0.014299	1.295	1.61401e-10	Dera
ENSMUSG00000028639	0.626624	0.0137339	1.35953	2.01772e-10	0.71031	0.0106054	-0.0655756	0.847608	1.33693	2.42201e-09	1.29396	9.6717e-10	Ybx1
ENSMUSG00000024502	-1.52328	0.240516	-0.0347934	0.980836	0.288479	0.934692	1.32799	0.127672	-1.2348	0.313618	1.2932	0.0893616	Jakmip2
ENSMUSG00000026885	1.17014	0.287181	1.41052	0.120128	0.235763	0.914151	-0.11793	0.921397	1.4059	0.140801	1.29259	0.135888	Ttll11
ENSMUSG00000097715	-0.155253	0.58786	0.667922	0.000208631	0.0583774	0.919637	0.624385	0.000195693	-0.0968759	0.711246	1.29231	4.71852e-15	Gpr137b-ps
ENSMUSG00000031428	-0.833815	0.466419	1.12655	0.117022	0.326837	0.898579	0.165048	0.858283	-0.506978	0.635787	1.2916	0.0477808	Zcchc18
ENSMUSG00000040998	1.21727	3.20433e-12	1.21556	1.77874e-13	0.406539	0.103013	0.0752122	0.76355	1.62381	3.21147e-21	1.29077	2.98555e-15	Npnt
ENSMUSG00000032641	0.534663	0.244409	1.42239	1.56583e-05	0.263345	0.748372	-0.132878	0.764712	0.798009	0.0405412	1.28951	6.21594e-05	Gpr19
ENSMUSG00000041126	0.35418	0.172736	1.32084	2.38075e-12	0.303892	0.409948	-0.031713	0.918323	0.658072	0.00240435	1.28912	3.76335e-12	H2afv
ENSMUSG00000042213	1.91704	5.7473e-07	1.5818	3.09077e-05	-0.488491	0.449251	-0.29355	0.52506	1.42854	0.000448317	1.28825	0.000673392	Zfand4
ENSMUSG00000042541	0.848769	0.000429677	0.944448	1.71014e-05	0.317686	0.443598	0.342753	0.17434	1.16645	2.56213e-07	1.2872	1.031e-09	Shfm1
ENSMUSG00000048329	0.601355	0.476069	0.973494	0.123919	-0.390047	0.800327	0.311546	0.668633	0.211308	0.812763	1.28504	0.0218923	Mfsd6l
ENSMUSG00000034656	-1.13881	1.56197e-07	0.318763	0.14779	0.989639	3.56459e-05	0.965728	7.71459e-08	-0.14917	0.582828	1.28449	4.2033e-12	Cacna1a
ENSMUSG00000036622	0.283894	0.504603	0.838295	0.00444659	0.287715	0.657445	0.445851	0.180109	0.571608	0.0807311	1.28415	4.73186e-06	Atp13a2
ENSMUSG00000071415	0.756888	0.00287334	1.43043	7.02648e-11	0.96812	0.000151046	-0.148882	0.628108	1.72501	3.56433e-14	1.28155	3.7501e-09	Rpl23
ENSMUSG00000027195	0.5652	0.00328452	1.11531	1.15317e-11	0.116763	0.795179	0.16403	0.453035	0.681964	0.00016246	1.27934	2.98555e-15	Hsd17b12
ENSMUSG00000085058	0.292353	0.64204	0.943079	0.0203066	0.663972	0.287995	0.336232	0.455502	0.956325	0.0246682	1.27931	0.000405476	8030453O22Rik
ENSMUSG00000024030	0.369353	0.0832618	0.6945	5.29187e-05	-0.0960146	0.842259	0.584697	0.000584726	0.273339	0.183471	1.2792	6.86381e-15	Abcg1
ENSMUSG00000022177	0.42765	0.119124	1.11146	1.16689e-07	0.375006	0.306745	0.167576	0.541644	0.802656	0.0005199	1.27904	2.8977e-10	Haus4
ENSMUSG00000073702	0.689014	0.158082	0.675251	0.123041	0.171079	0.866535	0.602891	0.134213	0.860093	0.049631	1.27814	0.000339616	Rpl31
ENSMUSG00000098267	-0.340543	0.866331	-0.681507	0.664378	-0.602223	0.87095	1.95922	0.129843	-0.942766	0.572009	1.27771	0.241527	Mir7060
ENSMUSG00000095332	0.255973	0.600541	0.741433	0.0247584	0.525894	0.32551	0.535991	0.111067	0.781867	0.0237774	1.27742	1.53937e-05	Gm9821
ENSMUSG00000024525	2.08595	9.39625e-09	1.599	7.32619e-06	0.155062	0.866535	-0.322206	0.46201	2.24101	3.69414e-10	1.27679	0.000324164	Impa2
ENSMUSG00000023004	0.773655	0.0551853	0.653028	0.0704293	0.0459469	0.964042	0.622709	0.0942068	0.819602	0.0273485	1.27574	0.000107712	Tuba1b
ENSMUSG00000031788	0.170945	0.661404	0.873884	0.00030595	-0.156601	0.808921	0.401698	0.135789	0.0143438	0.972249	1.27558	2.99386e-08	Kifc3
ENSMUSG00000070047	0.906565	0.0109012	1.05307	0.000885406	0.338581	0.598763	0.222476	0.584063	1.24515	0.000137606	1.27555	2.34154e-05	Fat1
ENSMUSG00000036565	0.380188	0.121291	1.15196	1.19658e-09	-0.280225	0.46098	0.122506	0.651696	0.0999626	0.712486	1.27446	9.88596e-12	Ttyh3
ENSMUSG00000083796	-0.118587	0.954383	1.40033	0.199553	1.13623	0.584554	-0.126938	0.932358	1.01765	0.409654	1.27339	0.224742	Gm13369
ENSMUSG00000053317	0.856184	0.127579	0.42552	0.426441	-0.112165	0.933082	0.847245	0.0886712	0.744019	0.15686	1.27276	0.0048327	Sec61b
ENSMUSG00000018340	0.342133	0.126551	0.656283	0.000221046	0.15446	0.716571	0.614018	0.000367754	0.496593	0.010875	1.2703	3.79828e-14	Anxa6
ENSMUSG00000006728	0.454946	0.0322183	1.06897	5.7721e-10	0.248905	0.478198	0.201194	0.362352	0.70385	0.000196368	1.27017	6.77291e-14	Cdk4
ENSMUSG00000038690	0.558758	0.0499306	0.637483	0.0101292	0.489042	0.167653	0.632456	0.00822455	1.0478	1.8641e-05	1.26994	1.44214e-08	Atp5j2
ENSMUSG00000021719	-0.529942	0.0742239	1.72824	2.80373e-14	-0.667621	0.0633216	-0.458534	0.0723888	-1.19756	4.87478e-06	1.26971	2.09313e-08	Rgs7bp
ENSMUSG00000043885	0.302801	0.0681574	0.637977	1.57119e-06	0.123315	0.70068	0.631511	2.38022e-07	0.426116	0.004009	1.26949	2.44332e-24	Slc36a4
ENSMUSG00000024165	0.754915	0.000979581	1.12839	2.38895e-08	0.175477	0.723488	0.140838	0.615046	0.930392	1.75658e-05	1.26922	1.37592e-10	Hn1l
ENSMUSG00000097051	1.31019	0.194859	1.8519	0.0242703	-0.240508	0.914812	-0.586501	0.531745	1.06968	0.280286	1.26539	0.132749	Gm26836
ENSMUSG00000048965	-0.595011	0.0278377	-0.67734	0.00553893	1.12007	6.85811e-06	1.94247	3.38744e-23	0.525055	0.0287291	1.26513	6.94858e-11	Mrgpre
ENSMUSG00000021806	-1.62294	3.18826e-19	1.80313	6.87737e-28	-1.16514	9.63115e-08	-0.538459	0.00163348	-2.78808	5.31097e-47	1.26467	1.1305e-14	Nid2
ENSMUSG00000032690	3.94266	7.98082e-44	0.562625	0.063128	0.907487	0.00344885	0.701186	0.0146989	4.85015	4.89366e-62	1.26381	2.28826e-06	Oas2
ENSMUSG00000030172	0.214735	0.68119	0.797682	0.0157414	-0.120032	0.903784	0.464167	0.163764	0.0947023	0.846234	1.26185	1.27327e-05	Erc1
ENSMUSG00000022885	-0.913465	3.10039e-06	0.648867	0.000429287	-0.110284	0.830258	0.612341	0.000699662	-1.02375	8.88427e-08	1.26121	4.77661e-13	St6gal1
ENSMUSG00000055884	0.672189	0.00532067	1.71301	4.62273e-18	0.0797758	0.89845	-0.452193	0.0328862	0.751965	0.0010893	1.26082	2.47144e-10	Fancm
ENSMUSG00000027035	0.495711	0.00655822	0.97618	2.15374e-10	-0.140824	0.714613	0.284622	0.108544	0.354887	0.0532865	1.2608	4.41781e-17	Cers6
ENSMUSG00000014313	0.751653	7.25373e-05	0.816977	3.15264e-06	0.545794	0.0107117	0.443746	0.0132686	1.29745	1.17776e-13	1.26072	1.74534e-14	Cox6c
ENSMUSG00000095868	0.588992	0.631603	1.49221	0.0674867	0.348975	0.867447	-0.231579	0.827572	0.937967	0.326195	1.26063	0.11555	Gm23136
ENSMUSG00000039114	-1.54018	0.118914	0.671333	0.395999	-0.0875633	0.978248	0.589107	0.464898	-1.62774	0.0918542	1.26044	0.0581551	Nrn1
ENSMUSG00000048012	1.1624	0.0337431	1.53301	0.00113974	0.2907	0.782303	-0.272704	0.63328	1.45311	0.00362692	1.26031	0.0069001	Zfp473
ENSMUSG00000071014	0.642908	0.0762575	0.60432	0.0648096	0.087983	0.919539	0.655929	0.0324777	0.730891	0.0284797	1.26025	6.70541e-06	Ndufb6
ENSMUSG00000043716	0.709721	0.000107041	0.877991	1.13539e-07	0.757699	7.23452e-05	0.381988	0.0359669	1.46742	4.34003e-18	1.25998	4.81822e-15	Rpl7
ENSMUSG00000030091	2.30563	2.69153e-22	1.70155	8.39895e-14	-0.037713	0.955687	-0.442462	0.0852165	2.26792	8.15032e-22	1.25909	3.19757e-08	Nup210
ENSMUSG00000065987	-2.51758	0.0470787	-1.94394	0.0818271	0.303137	0.941446	3.20168	0.00115524	-2.21445	0.0727988	1.25775	0.120088	Cd209b
ENSMUSG00000038482	1.30259	5.62437e-10	1.47818	7.20176e-14	-0.207254	0.642877	-0.220581	0.375274	1.09534	2.75433e-07	1.2576	1.56989e-10	Tfdp1
ENSMUSG00000031304	2.77267	5.56001e-22	0.647473	0.0643617	2.21308	2.60859e-18	0.606399	0.0694436	4.98575	8.02713e-67	1.25387	2.63412e-05	Il2rg
ENSMUSG00000024597	-1.08618	5.76532e-08	0.933973	6.39481e-07	-0.0660309	0.911185	0.3169	0.149302	-1.15221	4.51287e-09	1.25087	9.0152e-12	Slc12a2
ENSMUSG00000044702	1.05132	1.20822e-07	1.6668	1.34596e-20	0.151007	0.732462	-0.417342	0.0286618	1.20232	7.13312e-10	1.24946	4.75243e-12	Palb2
ENSMUSG00000052957	-0.213409	0.864153	2.2204	0.000128242	0.163794	0.93975	-0.971079	0.0945866	-0.0496157	0.965274	1.24932	0.0445417	Gas1
ENSMUSG00000031848	0.756793	0.000604217	0.976987	8.11373e-07	0.430619	0.143519	0.272206	0.241191	1.18741	5.32686e-09	1.24919	4.5577e-11	Lsm4
ENSMUSG00000028394	0.687051	0.00654839	1.1327	1.62807e-07	0.322857	0.425635	0.11567	0.703165	1.00991	1.22254e-05	1.24837	2.44632e-09	Pole3
ENSMUSG00000022074	0.876949	0.24127	0.668597	0.344598	0.750194	0.395627	0.579356	0.387836	1.62714	0.00503882	1.24795	0.0261384	Tnfrsf10b
ENSMUSG00000024044	0.997577	1.30489e-06	0.68637	0.000630377	0.872196	5.31797e-05	0.561408	0.00493125	1.86977	8.46369e-22	1.24778	2.61018e-11	Epb4.1l3
ENSMUSG00000074136	0.625547	0.471914	1.53814	0.00968568	0.109817	0.948929	-0.290882	0.693214	0.735364	0.326787	1.24725	0.0340399	4930513N10Rik
ENSMUSG00000004267	-0.806007	0.15605	-0.115281	0.847423	0.686184	0.428188	1.36209	0.000734707	-0.119823	0.847356	1.2468	0.00126334	Eno2
ENSMUSG00000022391	0.811753	0.00154103	1.07088	2.74328e-06	0.0881186	0.89845	0.175239	0.569083	0.899871	0.0002356	1.24612	2.29211e-08	Rangap1
ENSMUSG00000020532	0.931517	0.000382506	0.955945	9.31306e-05	-0.278209	0.572941	0.289534	0.298563	0.653309	0.0181013	1.24548	4.76873e-08	Acaca
ENSMUSG00000021376	0.419139	0.39744	1.44462	9.72282e-06	-0.369627	0.647732	-0.199868	0.629325	0.0495112	0.931675	1.24475	0.000107713	Tpmt
ENSMUSG00000022283	0.587776	0.0320824	1.3533	2.20472e-09	0.807007	0.00468243	-0.109466	0.743997	1.39478	3.72981e-09	1.24383	2.83108e-08	Pabpc1
ENSMUSG00000085274	1.11767	0.283944	0.791636	0.424996	-0.508547	0.795179	0.451581	0.664035	0.609127	0.591691	1.24322	0.132016	BC046401
ENSMUSG00000082163	0.599125	0.246606	1.11948	0.00437474	0.147625	0.892257	0.123485	0.80696	0.74675	0.103014	1.24297	0.000581415	Gm14276
ENSMUSG00000024187	-0.117021	0.731884	0.145459	0.565074	-0.126025	0.820855	1.09715	2.36168e-09	-0.243046	0.340667	1.24261	1.01055e-10	Itfg3
ENSMUSG00000022098	-0.205847	0.45378	1.55523	1.5835e-19	-0.0177834	0.978248	-0.312838	0.115474	-0.223631	0.349412	1.2424	4.91543e-13	Bmp1
ENSMUSG00000025204	0.512783	0.0949609	0.673118	0.00904482	0.0709382	0.92433	0.568142	0.0299984	0.583721	0.0361896	1.24126	1.71563e-07	Ndufb8
ENSMUSG00000015452	0.674428	0.0803249	1.24895	6.02987e-05	0.27907	0.695775	-0.00890948	0.985169	0.953498	0.0051897	1.24004	4.12483e-05	Ager
ENSMUSG00000054905	2.89456	0.0673329	7.50168	4.36499e-10	-4.65343	0.0364446	-6.26214	1.72604e-10	-1.75887	0.422565	1.23954	0.460537	Stfa3
ENSMUSG00000011751	0.83688	0.411372	0.96204	0.245148	-0.457522	0.807617	0.277287	0.776016	0.379358	0.720986	1.23933	0.0937495	Sptbn4
ENSMUSG00000042097	0.337784	0.73053	0.157934	0.858646	-0.685965	0.632161	1.07986	0.0807168	-0.348181	0.711878	1.23779	0.0226167	Zfp239
ENSMUSG00000038759	0.791872	5.88828e-06	1.29163	2.28795e-16	-0.0561498	0.911083	-0.0539385	0.828951	0.735722	2.08164e-05	1.23769	2.33956e-15	Nup205
ENSMUSG00000031029	0.610963	0.00338091	0.938082	2.30024e-07	0.444235	0.0983622	0.299382	0.159801	1.0552	2.48151e-08	1.23746	2.67877e-12	Eif3f
ENSMUSG00000028998	0.802486	0.0332708	0.42151	0.250164	0.211908	0.79652	0.815611	0.0141445	1.01439	0.0031492	1.23712	7.30477e-05	Tomm7
ENSMUSG00000034484	0.321198	0.184647	1.1595	1.18899e-10	0.277823	0.433501	0.0768986	0.777578	0.599021	0.00288849	1.2364	3.71747e-12	Snx2
ENSMUSG00000060636	0.82139	0.000281617	0.88506	1.93942e-05	0.562656	0.0421356	0.351105	0.132493	1.38405	3.87283e-11	1.23616	4.56076e-10	Rpl35a
ENSMUSG00000019433	0.221708	0.582051	0.852764	0.001263	0.0466179	0.952509	0.382916	0.206475	0.268326	0.418388	1.23568	9.51874e-07	Gipc1
ENSMUSG00000030946	0.10071	0.870004	0.730612	0.0393564	0.497734	0.422447	0.503536	0.165697	0.598444	0.122971	1.23415	8.11414e-05	Lhpp
ENSMUSG00000023067	0.327785	0.563092	0.713888	0.0747847	0.207593	0.838273	0.51973	0.236001	0.535378	0.227628	1.23362	0.000865645	Cdkn1a
ENSMUSG00000025555	0.329064	0.11988	1.2394	1.1926e-15	-0.308283	0.292035	-0.00623678	0.981003	0.0207811	0.939653	1.23317	5.10423e-16	Farp1
ENSMUSG00000053137	-0.00691257	0.997576	0.531065	0.447985	-0.114136	0.951646	0.702021	0.258715	-0.121049	0.897306	1.23309	0.0205338	Mapk11
ENSMUSG00000034932	0.258435	0.633194	0.506942	0.186592	0.417715	0.549118	0.725588	0.045624	0.67615	0.0837382	1.23253	0.000189188	Mrpl54
ENSMUSG00000027506	0.726008	1.84284e-06	0.685252	1.47683e-06	0.0970919	0.798218	0.547224	7.59606e-05	0.8231	2.5625e-08	1.23248	1.27047e-19	Tpd52
ENSMUSG00000038119	0.00679736	0.998469	1.64553	0.0179726	-0.528007	0.797091	-0.413151	0.620904	-0.521209	0.621378	1.23238	0.0769184	Cdon
ENSMUSG00000031629	1.01985	0.00689619	1.72088	3.19446e-08	0.0917216	0.920916	-0.488671	0.132117	1.11157	0.0023436	1.23221	0.000126251	Cenpu
ENSMUSG00000090675	-0.843066	0.107758	0.799253	0.0564854	0.452247	0.649484	0.432822	0.351405	-0.390818	0.468712	1.23207	0.00118999	Olfr111
ENSMUSG00000027160	0.574264	0.0772326	1.78813	1.37372e-12	0.340522	0.513694	-0.556929	0.0412193	0.914786	0.00122896	1.2312	1.2101e-06	Ccdc34
ENSMUSG00000059479	-0.0711113	0.951159	0.104151	0.89799	0.526757	0.68793	1.12626	0.0673188	0.455646	0.538482	1.23041	0.0307489	B3gnt8
ENSMUSG00000020097	0.207979	0.439757	0.416471	0.0344836	0.0556264	0.922011	0.813805	3.34993e-06	0.263606	0.240126	1.23028	4.83697e-12	Sgpl1
ENSMUSG00000020473	-2.79254	7.30357e-05	0.815664	0.0955988	1.76372	0.123504	0.4137	0.430848	-1.02882	0.104893	1.22936	0.00391885	Aebp1
ENSMUSG00000024844	0.940741	0.000451122	1.1404	2.61267e-06	0.354945	0.433912	0.0879314	0.805999	1.29569	2.53877e-07	1.22833	2.02474e-07	Banf1
ENSMUSG00000020212	0.470896	0.0983361	1.9823	7.85452e-21	0.237527	0.63453	-0.754108	0.000255998	0.708423	0.00447079	1.22819	1.10223e-08	Mdm1
ENSMUSG00000030649	-0.0798824	0.855161	0.629625	0.0108774	0.598052	0.0805225	0.59828	0.0138857	0.51817	0.0553121	1.2279	4.72406e-08	Anapc15
ENSMUSG00000021131	0.225541	0.762532	0.787316	0.0936035	0.412869	0.669222	0.440558	0.373212	0.63841	0.221598	1.22787	0.00266855	Erh
ENSMUSG00000058135	-0.0160842	0.98752	0.432494	0.411526	-0.448005	0.681395	0.794956	0.0955762	-0.464089	0.439381	1.22745	0.00421944	Gstm1
ENSMUSG00000053897	0.500007	0.017435	1.68764	4.86278e-23	-0.249894	0.48657	-0.460379	0.012188	0.250113	0.260052	1.22726	6.04026e-13	Slc39a8
ENSMUSG00000039031	-0.320129	0.220445	0.812521	2.36682e-05	0.266863	0.507125	0.414523	0.0456609	-0.0532665	0.852909	1.22704	2.01475e-11	Arhgap18
ENSMUSG00000081850	0.313496	0.842872	1.15276	0.238547	0.0691245	0.983203	0.073985	0.956593	0.382621	0.764342	1.22675	0.179903	Gm15667
ENSMUSG00000058728	-0.858229	0.415746	0.0724642	0.945301	1.019	0.491913	1.15375	0.101582	0.160773	0.872119	1.22621	0.0479942	Cd300c
ENSMUSG00000021606	0.72997	0.019661	0.78898	0.00534882	0.593816	0.103057	0.434846	0.136629	1.32379	1.07896e-06	1.22383	1.3555e-06	Ndufs6
ENSMUSG00000019804	0.203607	0.510137	1.04587	2.04665e-07	0.560341	0.0478516	0.175544	0.514642	0.763948	0.000483429	1.22141	5.78293e-10	Snx3
ENSMUSG00000066800	-0.288649	0.113497	0.696787	6.45063e-07	-0.0507351	0.910812	0.524166	0.000133498	-0.339384	0.0400591	1.22095	8.55985e-20	Rnasel
ENSMUSG00000054545	0.0323097	0.976983	0.963105	0.0745841	0.684577	0.496948	0.257452	0.693644	0.716887	0.243706	1.22056	0.0127748	Ugt1a6a
ENSMUSG00000038587	-0.898847	0.102489	1.30466	0.000616121	-0.152214	0.92244	-0.0847725	0.8785	-1.05106	0.0490644	1.21989	0.000941858	Akap12
ENSMUSG00000020641	3.35236	2.20726e-39	-0.0636754	0.884747	0.601644	0.0438621	1.28259	1.53079e-06	3.95401	4.43805e-54	1.21891	4.28676e-06	Rsad2
ENSMUSG00000027233	-0.0945954	0.944954	0.306397	0.737911	-0.20896	0.926546	0.910934	0.203314	-0.303555	0.77077	1.21733	0.0481524	Patl2
ENSMUSG00000026003	0.552987	0.00121253	0.657815	1.90692e-05	0.408626	0.0516097	0.557897	0.000153952	0.961613	7.22286e-10	1.21571	3.45354e-17	Acadl
ENSMUSG00000048721	2.05839	0.0531577	-1.69312	0.29346	-2.19864	0.111225	2.90524	0.0356904	-0.140243	0.937717	1.21212	0.248969	Fndc9
ENSMUSG00000027207	0.214946	0.373486	0.542534	0.00188259	0.418982	0.0859412	0.669557	2.3715e-05	0.633928	0.000471609	1.21209	1.72005e-14	Galk2
ENSMUSG00000030744	0.76642	0.00112908	0.861466	4.96496e-05	0.452778	0.167111	0.350535	0.152378	1.2192	2.21449e-08	1.212	3.58267e-09	Rps3
ENSMUSG00000001029	0.26807	0.600448	1.29707	1.81329e-05	-0.0642026	0.948929	-0.0856289	0.83915	0.203868	0.666873	1.21144	3.52286e-05	Icam2
ENSMUSG00000034708	0.974222	0.000104683	0.592723	0.0143724	0.51288	0.145341	0.617372	0.0108238	1.4871	3.62631e-10	1.21009	7.68516e-08	Grn
ENSMUSG00000027242	1.13439	1.45923e-06	1.8023	3.01771e-17	0.0977859	0.874909	-0.596121	0.00678301	1.23217	9.27126e-08	1.20618	2.25526e-08	Wdr76
ENSMUSG00000086583	0.566979	0.478871	1.33679	0.013653	0.851933	0.277771	-0.13256	0.85276	1.41891	0.0107096	1.20423	0.0202845	Gm15500
ENSMUSG00000064363	0.323158	0.665539	1.73686	0.000311723	1.03641	0.143519	-0.533007	0.356031	1.35957	0.0077998	1.20385	0.0117063	mt-Nd4
ENSMUSG00000024007	1.09211	0.00014756	1.41519	5.54916e-08	0.0551	0.943034	-0.213585	0.528621	1.14721	4.27301e-05	1.2016	3.39172e-06	Ppil1
ENSMUSG00000052833	0.656932	0.0124153	1.06518	2.06578e-06	0.191235	0.72742	0.13604	0.665955	0.848167	0.000458403	1.20122	4.06233e-08	Sae1
ENSMUSG00000025508	0.573157	0.0748089	0.581294	0.0374876	0.469208	0.290067	0.619348	0.0272222	1.04237	0.000169837	1.20064	2.70551e-06	Rplp2
ENSMUSG00000006273	0.482469	0.0464793	0.356989	0.104232	0.00420882	0.996681	0.843573	9.84352e-06	0.486678	0.0307513	1.20056	5.49566e-10	Atp6v1b2
ENSMUSG00000001918	1.37683	3.7224e-05	1.21605	0.000110289	0.127955	0.885092	-0.0161937	0.975311	1.50478	3.27742e-06	1.19986	9.40998e-05	Slc1a5
ENSMUSG00000091537	0.5198	0.218573	1.08228	0.000767207	0.619279	0.198044	0.114488	0.799424	1.13908	0.000682858	1.19676	9.50544e-05	Tma7
ENSMUSG00000040557	-1.04481	0.0538061	0.726415	0.0688537	-0.0718222	0.966732	0.469641	0.224017	-1.11664	0.0393679	1.19606	0.00030547	Wbscr27
ENSMUSG00000061518	0.814774	0.000877267	0.673549	0.0045832	0.488873	0.106763	0.521122	0.0228396	1.30365	5.12442e-09	1.19467	1.11358e-08	Cox5b
ENSMUSG00000066150	1.27798	8.48835e-16	0.897003	5.25518e-09	0.26772	0.322609	0.297563	0.0910899	1.5457	7.43233e-23	1.19457	1.46774e-15	Slc31a1
ENSMUSG00000030103	2.21821	1.59788e-13	-1.23759	0.0022787	1.42309	2.79333e-07	2.42935	2.70068e-13	3.64131	4.34915e-36	1.19176	0.000102952	Bhlhe40
ENSMUSG00000019838	0.617972	7.03425e-05	1.17693	5.79272e-18	0.263071	0.268324	0.0147595	0.949772	0.881044	1.94193e-09	1.19169	8.92835e-19	Slc16a10
ENSMUSG00000049804	-0.725446	0.664337	-0.343587	0.806454	-3.90595	0.129027	1.53426	0.185277	-4.63139	0.010183	1.19068	0.24525	Armcx4
ENSMUSG00000035232	0.874255	1.93721e-05	0.907885	2.09476e-06	0.362725	0.218632	0.280952	0.200463	1.23698	1.64167e-10	1.18884	5.73247e-11	Pdk3
ENSMUSG00000084349	0.505261	0.559984	-0.0387909	0.968164	1.39139	0.023855	1.2275	0.0473025	1.89665	0.000350248	1.18871	0.0287657	Rpl3-ps1
ENSMUSG00000039878	0.492498	0.722819	0.0675672	0.959459	-0.418037	0.86447	1.11822	0.264429	0.0744609	0.957718	1.18579	0.172508	Slc39a5
ENSMUSG00000024962	-0.0157674	0.970979	0.780532	0.000158043	0.467355	0.13579	0.404704	0.0723888	0.451588	0.0553289	1.18524	1.46076e-09	Vegfb
ENSMUSG00000026399	1.7395	0.0494177	-1.10226	0.224481	-3.0635	0.00191188	2.28722	0.00589707	-1.324	0.182578	1.18496	0.13437	Cd55
ENSMUSG00000029614	0.739089	1.01671e-05	1.02097	1.61122e-11	0.69485	5.31797e-05	0.162952	0.401942	1.43394	2.13084e-20	1.18392	1.09055e-15	Rpl6
ENSMUSG00000038776	-1.32144	2.38441e-09	-1.04898	3.87442e-07	0.377892	0.348482	2.23121	3.14471e-33	-0.94355	2.64116e-05	1.18223	6.8396e-10	Ephx1
ENSMUSG00000041774	1.14721	0.0178014	0.383917	0.493934	0.0202205	0.987555	0.797951	0.0915093	1.16743	0.0124731	1.18187	0.00503174	Ydjc
ENSMUSG00000042699	0.585563	0.00963972	1.39682	2.20369e-13	0.296405	0.425132	-0.215114	0.38468	0.881968	1.78148e-05	1.18171	4.32474e-10	Dhx9
ENSMUSG00000001313	-0.580571	0.264655	-0.00859623	0.989475	0.672598	0.334343	1.1892	0.000261593	0.0920268	0.86466	1.18061	0.000119597	Rnd2
ENSMUSG00000075297	0.516089	0.681429	0.923562	0.299923	0.0746819	0.976993	0.255675	0.81286	0.590771	0.577446	1.17924	0.144783	H60b
ENSMUSG00000095677	0.893239	0.153043	1.47458	0.00265305	0.38347	0.708612	-0.29593	0.610275	1.27671	0.0170722	1.17865	0.0156562	Dynlt1f
ENSMUSG00000024754	0.870164	0.00476143	0.260775	0.435554	-0.713493	0.0640198	0.917387	0.00069371	0.156671	0.685587	1.17816	8.79538e-06	Tmem2
ENSMUSG00000029059	0.1096	0.894153	0.226878	0.694692	-0.0539616	0.969117	0.950774	0.0487081	0.0556388	0.935244	1.17765	0.00854933	Fam213b
ENSMUSG00000062248	0.784702	0.269939	1.11795	0.0501055	-0.430945	0.738717	0.0594067	0.943649	0.353757	0.633179	1.17736	0.0296962	Cks2
ENSMUSG00000022452	0.575483	0.0297207	0.723397	0.00156189	0.238794	0.624615	0.453581	0.0619449	0.814277	0.000637793	1.17698	3.59653e-08	Smdt1
ENSMUSG00000064370	0.352448	0.595225	1.58517	0.000349032	0.767345	0.29487	-0.408601	0.461368	1.11979	0.0188895	1.17657	0.00730772	mt-Cytb
ENSMUSG00000024414	0.54423	0.107255	0.470418	0.126324	0.409393	0.383235	0.705366	0.00964225	0.953623	0.000855411	1.17578	3.6541e-06	Mrpl27
ENSMUSG00000087687	0.631312	0.110501	1.13103	0.000354967	0.569407	0.23475	0.0443098	0.926624	1.20072	0.000261059	1.17534	9.57712e-05	Pet100
ENSMUSG00000030020	-0.657494	0.738751	-1.84109	0.222585	-1.65526	0.610851	3.01545	0.0347958	-2.31276	0.173594	1.17435	0.330872	Prickle2
ENSMUSG00000029622	0.633343	0.0135845	0.720473	0.00140189	0.303904	0.489111	0.453755	0.0640816	0.937247	5.67659e-05	1.17423	4.48242e-08	Arpc1b
ENSMUSG00000099760	0.424387	0.761428	1.4342	0.0937721	-0.807733	0.703125	-0.261324	0.805768	-0.383346	0.773221	1.17287	0.166298	Gm28800
ENSMUSG00000078630	0.491762	0.576114	0.84859	0.187638	0.174316	0.916676	0.324237	0.648683	0.666077	0.361233	1.17283	0.0341528	Tomt
ENSMUSG00000033161	0.676328	0.0261369	0.677576	0.0117258	-0.0217626	0.980806	0.494655	0.086262	0.654566	0.0220792	1.17223	3.3935e-06	Atp1a1
ENSMUSG00000046993	0.426628	0.658919	-0.334668	0.710675	0.550524	0.663491	1.50567	0.0236143	0.977153	0.156614	1.17101	0.0468571	Gm5637
ENSMUSG00000030087	0.0580036	0.967282	0.148066	0.883659	-0.437558	0.827735	1.02288	0.187445	-0.379555	0.714628	1.17095	0.0874489	Klf15
ENSMUSG00000016541	0.294084	0.133574	0.488305	0.001945	0.0354627	0.940243	0.681837	2.28453e-06	0.329546	0.0622539	1.17014	1.00179e-15	Atxn10
ENSMUSG00000100281	0.80834	0.368151	0.364692	0.699539	-0.393217	0.817421	0.804694	0.295354	0.415123	0.668171	1.16939	0.0722692	4930422M22Rik
ENSMUSG00000028048	0.602891	0.00112263	0.617781	0.000234944	0.488403	0.0273829	0.550954	0.000918553	1.09129	1.15201e-10	1.16873	2.08694e-13	Gba
ENSMUSG00000004945	0.3566	0.303009	0.674648	0.0104571	0.205047	0.739819	0.492094	0.0708855	0.561647	0.0505557	1.16674	1.25475e-06	Tmem242
ENSMUSG00000051579	-0.386037	0.319895	0.857652	0.00213723	0.465174	0.362176	0.308883	0.350966	0.0791372	0.845229	1.16654	9.14251e-06	Tceal8
ENSMUSG00000033960	0.0803259	0.967168	1.31625	0.196881	0.789565	0.718127	-0.150464	0.91252	0.869891	0.464587	1.16579	0.231418	9430020K01Rik
ENSMUSG00000024654	-0.0985529	0.853731	0.852098	0.00274953	-0.148205	0.866555	0.313087	0.32309	-0.246758	0.543188	1.16519	6.73583e-06	Asrgl1
ENSMUSG00000021763	-0.521095	0.520505	0.52124	0.373825	-0.388201	0.822141	0.643631	0.221419	-0.909296	0.207019	1.16487	0.0101014	BC067074
ENSMUSG00000027635	0.612955	0.00335797	1.30134	9.26953e-14	-0.0152657	0.981002	-0.137256	0.555617	0.597689	0.00362198	1.16408	1.68968e-11	Dsn1
ENSMUSG00000042293	0.419079	0.489032	0.179964	0.75073	-0.0137283	0.992563	0.983698	0.0216083	0.405351	0.44839	1.16366	0.00352921	Gm5617
ENSMUSG00000007892	0.671483	0.0498254	0.487214	0.11688	0.305013	0.627089	0.676343	0.0258295	0.976496	0.00132854	1.16356	3.12002e-05	Rplp1
ENSMUSG00000017721	0.533994	0.0111601	1.10342	4.12504e-10	0.239444	0.514868	0.0597492	0.829835	0.773438	5.34982e-05	1.16317	2.55917e-11	Pigt
ENSMUSG00000028199	-0.415894	0.167414	0.0895004	0.773323	-0.00878539	0.991902	1.07348	2.06665e-07	-0.424679	0.129263	1.16298	3.32796e-08	Cryz
ENSMUSG00000045128	0.591505	0.114121	0.738475	0.0189932	0.309824	0.642541	0.424466	0.229109	0.90133	0.00553061	1.16294	7.86962e-05	Rpl18a
ENSMUSG00000003955	0.467055	0.109775	0.386218	0.149284	0.678475	0.0165641	0.77608	0.000473257	1.14553	9.66846e-07	1.1623	6.54909e-08	Fam162a
ENSMUSG00000021242	0.667347	0.00197627	0.371335	0.0752474	0.563027	0.0289549	0.790913	1.79108e-05	1.23037	4.04962e-10	1.16225	4.08539e-10	Npc2
ENSMUSG00000002233	-0.685659	0.0110204	0.12258	0.68265	0.564849	0.105853	1.03955	7.3242e-07	-0.12081	0.707441	1.16213	6.1986e-08	Rhoc
ENSMUSG00000081208	0.919165	0.16526	1.04992	0.0662431	-0.201937	0.88974	0.111609	0.884166	0.717228	0.283294	1.16153	0.026515	Gm11400
ENSMUSG00000030159	0.088194	0.944	-0.64908	0.440668	0.172789	0.927472	1.80954	0.00663899	0.260983	0.768588	1.16046	0.0483686	Clec1b
ENSMUSG00000045551	4.82224	5.40893e-17	-0.919568	0.336531	-4.69764	4.56219e-15	2.08001	0.00788782	0.124604	0.909133	1.16044	0.0867907	Fpr1
ENSMUSG00000002265	-2.27963	0.000963611	0.622078	0.29418	0.589494	0.749977	0.538122	0.386249	-1.69013	0.012333	1.1602	0.0240857	Peg3
ENSMUSG00000062006	0.589847	0.127626	0.526572	0.118968	0.383107	0.544252	0.633256	0.0609808	0.972954	0.00340021	1.15983	0.000131099	Rpl34
ENSMUSG00000031320	0.521944	0.0169835	0.736111	8.90693e-05	0.637589	0.00551358	0.422801	0.0352997	1.15953	1.02195e-09	1.15891	8.59224e-11	Rps4x
ENSMUSG00000086605	1.14736	0.358335	1.81383	0.0530823	-0.266397	0.917534	-0.655927	0.525446	0.880968	0.468805	1.15791	0.241333	Gm14290
ENSMUSG00000020629	0.166065	0.509915	0.452096	0.00982953	0.444402	0.0530358	0.704453	4.44154e-06	0.610467	0.000598488	1.15655	6.31117e-14	Adi1
ENSMUSG00000064254	1.35095	1.7191e-08	0.730105	0.00356589	0.14287	0.80346	0.426338	0.100684	1.49382	2.41859e-10	1.15644	3.31591e-07	Ethe1
ENSMUSG00000054871	-0.227307	0.858861	1.54659	0.0114387	-0.599206	0.777031	-0.39018	0.573864	-0.826512	0.421888	1.15641	0.0622091	Tmem158
ENSMUSG00000024942	2.02563	4.00619e-14	0.705845	0.0108921	-0.0875421	0.910595	0.450513	0.131328	1.93809	3.62032e-13	1.15636	7.02563e-06	Capn1
ENSMUSG00000032860	2.98258	1.02004e-14	-0.28249	0.684091	0.295199	0.671486	1.4379	0.0031545	3.27778	6.28824e-18	1.15541	0.00894464	P2ry2
ENSMUSG00000068740	-0.321278	0.619476	1.28683	0.000831135	-0.451884	0.663001	-0.132148	0.803737	-0.773162	0.137417	1.15468	0.00210645	Celsr2
ENSMUSG00000036820	0.36699	0.267901	0.512058	0.0523158	0.560947	0.121736	0.64096	0.0118803	0.927936	0.000356147	1.15302	1.14574e-06	Amdhd2
ENSMUSG00000026134	0.633287	0.0188829	1.38689	3.23599e-10	0.00982543	0.990727	-0.234167	0.396753	0.643113	0.0126581	1.15273	1.48781e-07	Prim2
ENSMUSG00000036928	1.27997	9.93357e-12	1.99249	4.37244e-30	0.199588	0.601773	-0.840999	2.56575e-07	1.47955	1.56156e-15	1.15149	8.97396e-11	Stag3
ENSMUSG00000078453	0.79707	0.00196134	0.935736	5.79813e-05	0.30502	0.48982	0.215748	0.457459	1.10209	4.13392e-06	1.15148	1.88861e-07	Abracl
ENSMUSG00000037465	-0.197996	0.837219	0.642596	0.295626	-0.363567	0.796292	0.508264	0.460403	-0.561563	0.40476	1.15086	0.0388762	Klf10
ENSMUSG00000086968	0.490873	0.529719	0.486458	0.458195	0.293575	0.826318	0.664039	0.260304	0.784448	0.209006	1.1505	0.0221495	4933431E20Rik
ENSMUSG00000038644	0.877265	0.014866	1.34244	1.61901e-05	-0.11266	0.903976	-0.192289	0.653517	0.764604	0.027351	1.15015	0.000182653	Pold1
ENSMUSG00000017314	-0.0921946	0.950466	0.0926558	0.934453	-0.598718	0.782301	1.05742	0.169456	-0.690912	0.52911	1.15007	0.0830758	Mpp2
ENSMUSG00000041625	0.252465	0.60117	0.348726	0.349081	0.339435	0.602508	0.801316	0.0081991	0.5919	0.0978249	1.15004	4.76169e-05	Ggact
ENSMUSG00000022698	0.313352	0.175081	0.86351	7.92557e-07	0.186737	0.641891	0.283345	0.168232	0.500088	0.0108964	1.14686	1.48525e-11	Naa50
ENSMUSG00000034127	-0.480788	0.71547	0.745024	0.395129	-0.467641	0.860305	0.400443	0.676261	-0.948429	0.392728	1.14547	0.121981	Tspan8
ENSMUSG00000020656	1.81912	1.35882e-06	0.702904	0.155448	0.136871	0.866535	0.442214	0.358037	1.95599	1.76142e-07	1.14512	0.00427958	Grhl1
ENSMUSG00000036199	0.688892	0.0411159	0.625775	0.0383151	0.162338	0.830436	0.519316	0.0992096	0.85123	0.0055399	1.14509	3.35009e-05	Ndufa13
ENSMUSG00000032126	0.729604	0.000316761	0.817716	1.10886e-05	0.0979435	0.84647	0.326821	0.107094	0.827548	2.37413e-05	1.14454	5.13068e-11	Hmbs
ENSMUSG00000032399	0.707901	0.000814809	1.00169	8.97518e-08	0.555308	0.0302179	0.142761	0.582791	1.26321	8.77139e-11	1.14445	5.28414e-10	Rpl4
ENSMUSG00000090812	2.10922	0.0173144	1.47594	0.124864	1.09497	0.178706	-0.331754	0.765053	3.20419	7.94683e-06	1.14418	0.234379	Samd15
ENSMUSG00000049760	0.669997	0.0814392	0.766339	0.0206617	0.169223	0.843041	0.376638	0.317461	0.83922	0.0150497	1.14298	0.000196233	2410015M20Rik
ENSMUSG00000085583	1.25467	0.0955601	1.51483	0.0192963	-0.117021	0.945972	-0.372008	0.639396	1.13765	0.112081	1.14282	0.0763061	Gm15676
ENSMUSG00000009185	4.59018	3.12949e-09	-1.64381	0.304785	0.37555	0.786355	2.78545	0.0464117	4.96573	5.64946e-11	1.14164	0.278915	Ccl8
ENSMUSG00000019773	1.08446	6.91297e-07	1.8463	5.95785e-21	0.128368	0.808675	-0.70596	0.000228901	1.21283	1.45959e-08	1.14034	1.3156e-08	Fbxo5
ENSMUSG00000047945	-0.482578	0.393913	0.921806	0.0295851	0.274218	0.795179	0.218153	0.698996	-0.20836	0.706155	1.13996	0.00462272	Marcksl1
ENSMUSG00000021483	0.15401	0.660705	0.510244	0.0265684	-0.172498	0.754851	0.629524	0.00367446	-0.0184878	0.95915	1.13977	2.75226e-08	Cdk20
ENSMUSG00000002504	-0.412342	0.528966	0.0666407	0.916094	-1.22244	0.107993	1.07305	0.012741	-1.63478	0.00258692	1.13969	0.00483354	Slc9a3r2
ENSMUSG00000002058	2.73981	2.57186e-05	0.304246	0.710811	-1.59786	0.0439109	0.83222	0.251931	1.14195	0.104858	1.13647	0.075226	Unc119
ENSMUSG00000062012	1.34674	0.16612	1.03427	0.274324	-0.891813	0.568592	0.101821	0.932041	0.454925	0.70935	1.13609	0.18032	Zfp13
ENSMUSG00000066975	0.393277	0.343097	0.630061	0.0483546	0.0496748	0.955687	0.505282	0.135673	0.442951	0.215238	1.13534	0.000110603	Cryba4
ENSMUSG00000018800	0.193086	0.842316	0.619056	0.318749	0.730675	0.463207	0.515316	0.417294	0.923761	0.130221	1.13437	0.0299611	Abca5
ENSMUSG00000027368	-0.582965	0.64614	0.385187	0.711554	-0.241634	0.921313	0.748979	0.466911	-0.824599	0.416979	1.13417	0.1932	Dusp2
ENSMUSG00000032314	0.299906	0.399592	0.451217	0.0993129	0.19458	0.755606	0.682823	0.0079062	0.494486	0.0863883	1.13404	2.69423e-06	Etfa
ENSMUSG00000078656	0.821713	0.598939	1.6751	0.120908	0.398613	0.88344	-0.541674	0.6702	1.22033	0.322308	1.13342	0.304991	Vps25
ENSMUSG00000026307	0.485483	0.00704365	0.0191353	0.939739	0.277123	0.288672	1.11373	2.08687e-15	0.762605	3.23762e-06	1.13287	6.64604e-15	Scly
ENSMUSG00000035202	0.960644	0.217005	1.03649	0.111686	-0.579897	0.664975	0.0962794	0.920326	0.380747	0.632152	1.13277	0.069621	Lars2
ENSMUSG00000022833	0.292997	0.37009	1.49496	1.77519e-12	0.292016	0.532055	-0.362317	0.127298	0.585014	0.0242251	1.13264	1.15918e-07	Ccdc14
ENSMUSG00000092203	0.461332	0.0675555	1.00847	4.84979e-07	0.274448	0.493343	0.123564	0.65169	0.735779	0.000859428	1.13204	4.67877e-09	1110038B12Rik
ENSMUSG00000020022	0.602557	0.0801345	0.746688	0.0123807	0.432654	0.347662	0.385251	0.214489	1.03521	0.000418791	1.13194	1.60083e-05	Ndufa12
ENSMUSG00000063882	0.647484	9.4107e-05	0.551216	0.000479421	0.586975	0.000775317	0.577727	7.49285e-05	1.23446	4.4031e-16	1.12894	3.50929e-15	Uqcrh
ENSMUSG00000086013	-0.142592	0.877141	1.24788	0.00997995	0.56844	0.590921	-0.119652	0.861926	0.425848	0.506923	1.12823	0.0164474	Gm15706
ENSMUSG00000024346	0.552585	0.0260359	0.836959	7.34805e-05	0.496313	0.0876667	0.289805	0.226518	1.0489	1.02045e-06	1.12676	1.08815e-08	Pfdn1
ENSMUSG00000030662	0.470075	0.00614328	1.23588	6.06608e-18	0.0436941	0.92433	-0.109508	0.590111	0.513769	0.00152834	1.12637	2.69977e-15	Ipo5
ENSMUSG00000043895	0.0850371	0.863427	0.736983	0.00788705	-0.0701928	0.932774	0.388646	0.20866	0.0148443	0.974912	1.12563	1.31587e-05	S1pr2
ENSMUSG00000022312	0.587229	0.00692817	1.15969	3.20815e-10	0.833065	0.000111785	-0.0342208	0.9121	1.42029	1.19193e-13	1.12547	6.53547e-10	Eif3h
ENSMUSG00000032959	0.356847	0.30151	0.456556	0.101143	0.361739	0.447002	0.667769	0.00923244	0.718586	0.0090692	1.12432	2.75531e-06	Pebp1
ENSMUSG00000010342	0.920034	0.190318	1.38568	0.0135197	-0.502867	0.686123	-0.262062	0.704657	0.417167	0.600358	1.12362	0.0429753	Tex14
ENSMUSG00000028648	0.554516	0.274643	1.07418	0.00520322	0.902205	0.0554801	0.0491173	0.930748	1.45672	0.000112202	1.1233	0.0018733	Ndufs5
ENSMUSG00000044966	0.755154	0.0592286	2.01269	2.72619e-11	-0.128959	0.892408	-0.889746	0.00238686	0.626195	0.114311	1.12294	0.000432809	Fbxo48
ENSMUSG00000064347	0.79895	0.3145	0.348517	0.648865	0.456653	0.74112	0.773471	0.268445	1.2556	0.0553093	1.12199	0.0640324	mt-Ta
ENSMUSG00000025577	0.496412	0.29033	1.31889	8.35773e-05	0.163623	0.865071	-0.197231	0.650015	0.660035	0.103346	1.12166	0.000672143	Cbx2
ENSMUSG00000024556	0.788023	0.000110006	0.726763	0.000143205	0.0496993	0.930101	0.393044	0.0539349	0.837723	2.4202e-05	1.11981	4.13705e-10	Me2
ENSMUSG00000028378	0.954713	0.00222893	0.830089	0.00431693	0.254316	0.69055	0.288965	0.411021	1.20903	3.71791e-05	1.11905	4.51391e-05	Ptgr1
ENSMUSG00000028081	0.751196	0.0594747	1.03926	0.00204792	0.222659	0.79604	0.0792221	0.878992	0.973855	0.00644879	1.11848	0.000623949	Rps3a1
ENSMUSG00000069607	0.352456	0.732816	-2.00542	0.0367096	0.0134629	0.996651	3.12342	6.73755e-05	0.365919	0.680133	1.118	0.0603136	Cd300lh
ENSMUSG00000039063	-1.69297	0.12565	0.0817562	0.939561	1.94441	0.143615	1.03595	0.150163	0.251445	0.798091	1.11771	0.0708884	Echdc3
ENSMUSG00000023020	0.602515	0.101118	0.389918	0.251482	0.0693507	0.937703	0.727092	0.0192365	0.671866	0.0443533	1.11701	0.000109533	Cox14
ENSMUSG00000041355	0.765327	0.000207422	1.0228	3.34154e-08	0.262279	0.48008	0.0941477	0.730085	1.02761	1.33101e-07	1.11695	8.09395e-10	Ssr2
ENSMUSG00000032656	-0.781979	0.053513	-0.27947	0.484142	-0.103369	0.929399	1.39531	1.22651e-06	-0.885348	0.0243495	1.11584	7.172e-05	March3
ENSMUSG00000024181	0.566206	0.0328161	0.435554	0.0757637	0.0602589	0.928875	0.680283	0.00234792	0.626465	0.0111728	1.11584	1.6924e-07	Mrpl28
ENSMUSG00000070436	-2.69675	0.0122067	0.12084	0.908838	-2.96857	0.329806	0.994912	0.229201	-5.66532	0.000142808	1.11575	0.128326	Serpinh1
ENSMUSG00000038375	0.561185	0.092181	0.0713669	0.849903	-0.593444	0.149544	1.04407	5.87974e-05	-0.0322586	0.939459	1.11544	2.13864e-05	Trp53inp2
ENSMUSG00000025742	-0.0737031	0.810985	0.5836	0.000811832	-0.247809	0.470786	0.529495	0.00222223	-0.321512	0.11327	1.1131	1.00264e-11	Prps2
ENSMUSG00000044628	0.318042	0.705171	1.32781	0.00592472	0.102173	0.945972	-0.21569	0.715477	0.420215	0.546557	1.11212	0.0188411	Rnf208
ENSMUSG00000001473	0.347543	0.290675	-0.0804393	0.811257	0.701466	0.0246133	1.19252	1.14392e-07	1.04901	2.6391e-05	1.11208	1.45893e-06	Tubb6
ENSMUSG00000040549	0.481858	0.0100067	1.235	1.68251e-15	0.036586	0.940563	-0.123161	0.569541	0.518444	0.00328931	1.11184	5.59186e-13	Ckap5
ENSMUSG00000045503	0.635311	0.067296	0.413015	0.199726	-0.171497	0.822877	0.698738	0.0200748	0.463814	0.17013	1.11175	6.68793e-05	Sys1
ENSMUSG00000029616	0.565246	0.00593105	0.878882	7.07377e-07	0.217736	0.565882	0.232828	0.288259	0.782982	3.46029e-05	1.11171	1.33176e-10	Erp29
ENSMUSG00000032560	0.997345	7.59497e-09	0.916643	1.69318e-08	0.185533	0.608783	0.194613	0.348092	1.18288	2.37973e-12	1.11126	3.10448e-12	Dnajc13
ENSMUSG00000031697	0.796281	0.000195584	1.33715	7.68411e-13	0.124696	0.803237	-0.225929	0.316813	0.920977	8.55777e-06	1.11122	2.22479e-09	Orc6
ENSMUSG00000030894	-0.184969	0.622557	0.902986	0.000161686	0.283611	0.572752	0.207757	0.507956	0.0986413	0.768716	1.11074	1.73125e-06	Tpp1
ENSMUSG00000018567	0.319293	0.133881	0.347243	0.0540764	0.403025	0.0999413	0.763259	1.17238e-06	0.722318	3.98381e-05	1.1105	3.76854e-12	Gabarap
ENSMUSG00000008475	0.544067	0.00292921	0.708223	1.10886e-05	-0.0356439	0.942178	0.401845	0.0195024	0.508423	0.00406559	1.11007	7.40523e-13	Arpc5
ENSMUSG00000056214	0.355988	0.757878	0.646397	0.43014	0.169452	0.933051	0.46304	0.585272	0.52544	0.56762	1.10944	0.102621	Pard6g
ENSMUSG00000001300	-0.770923	0.0129764	0.226463	0.46226	-0.943663	0.0341811	0.882801	0.000165611	-1.71459	6.02115e-08	1.10926	1.36994e-06	Efnb2
ENSMUSG00000021662	-2.45635	0.124487	0.426461	0.741833	2.26074	0.333265	0.680904	0.575407	-0.195606	0.899087	1.10737	0.265061	Arhgef28
ENSMUSG00000044177	-1.37913	0.3601	0.239299	0.86109	-1.7501	0.568592	0.867802	0.4872	-3.12924	0.0370009	1.1071	0.294924	Wfikkn2
ENSMUSG00000018761	0.404822	0.0333103	0.724404	4.17636e-06	0.0880402	0.843041	0.381546	0.0235263	0.492863	0.00468134	1.10595	2.11061e-13	Mpdu1
ENSMUSG00000088226	0.981158	0.222718	1.2381	0.0635009	0.0585216	0.976211	-0.132565	0.88234	1.03968	0.160143	1.10553	0.085042	Gm22596
ENSMUSG00000032816	-0.11139	0.935222	-0.530832	0.567837	-0.790427	0.660056	1.63634	0.024772	-0.901817	0.359481	1.1055	0.0836428	Igdcc4
ENSMUSG00000009670	1.04028	0.267821	0.894076	0.286807	0.288163	0.876512	0.210484	0.840425	1.32844	0.0990254	1.10456	0.141643	Tex11
ENSMUSG00000024480	0.700512	0.0312683	0.59749	0.0481452	-0.281446	0.645855	0.506541	0.092219	0.419066	0.219784	1.10403	2.88063e-05	Ap3s1
ENSMUSG00000004085	0.116597	0.728958	0.936492	1.04253e-06	-0.0553892	0.929399	0.167076	0.498205	0.0612081	0.836239	1.10357	1.78734e-09	Zak
ENSMUSG00000020150	-0.648463	0.071922	0.766459	0.00652485	0.178228	0.83673	0.336455	0.283241	-0.470235	0.185829	1.10291	1.83611e-05	Gamt
ENSMUSG00000033020	0.57571	0.118499	0.775552	0.011891	0.120393	0.886751	0.326507	0.3594	0.696102	0.0355816	1.10206	0.0001099	Polr2f
ENSMUSG00000031391	2.84926	3.58596e-11	0.671784	0.251536	-0.835381	0.121265	0.429669	0.479576	2.01388	1.79593e-05	1.10145	0.0250576	L1cam
ENSMUSG00000009248	-1.02992	0.105574	-0.225481	0.727868	-0.333849	0.842259	1.32575	0.00559807	-1.36377	0.0259646	1.10027	0.0140762	Ascl2
ENSMUSG00000052146	0.604446	0.209666	0.525822	0.203331	0.330679	0.701685	0.5736	0.178322	0.935126	0.0217248	1.09942	0.00292087	Rps10
ENSMUSG00000033542	-0.601167	0.184018	-0.44933	0.273409	0.500876	0.487201	1.54847	5.11195e-07	-0.10029	0.839943	1.09914	0.000193092	Arhgef5
ENSMUSG00000021703	0.00917522	0.982212	0.836991	6.68188e-06	-0.570091	0.0360249	0.26184	0.22916	-0.560915	0.0112223	1.09883	5.88256e-10	Serinc5
ENSMUSG00000063193	2.71647	3.89972e-10	-1.24383	0.0166276	-2.72621	3.07166e-09	2.34187	2.31067e-07	-0.00974409	0.99105	1.09804	0.0118385	Cd300lb
ENSMUSG00000053565	0.744284	0.000244119	0.790742	2.07678e-05	0.393299	0.164416	0.306888	0.149186	1.13758	1.88226e-09	1.09763	7.18505e-10	Eif3k
ENSMUSG00000024253	0.121663	0.874592	0.19403	0.739759	0.283397	0.794461	0.903407	0.0316769	0.405061	0.454947	1.09744	0.0034572	Dync2li1
ENSMUSG00000091337	0.84947	3.184e-05	0.777121	5.11628e-05	0.301537	0.373555	0.319802	0.139208	1.15101	2.95893e-09	1.09692	1.74205e-09	Eid1
ENSMUSG00000060032	0.389345	0.432432	1.0008	0.00478528	-0.255506	0.771112	0.0952778	0.859084	0.133839	0.784332	1.09608	0.00134404	H2afj
ENSMUSG00000026600	0.412235	0.0415406	0.109031	0.611387	0.416619	0.086359	0.986959	1.0867e-10	0.828854	2.00575e-06	1.09599	8.96607e-12	Soat1
ENSMUSG00000089782	0.499939	0.567941	-0.0112726	0.991631	0.566092	0.632225	1.10687	0.0873145	1.06603	0.0991987	1.0956	0.0561272	Gm3531
ENSMUSG00000037742	0.637556	0.00320232	0.617487	0.00160031	0.616913	0.0122289	0.477406	0.0193938	1.25447	1.43342e-10	1.09489	3.39905e-09	Eef1a1
ENSMUSG00000026234	0.618113	0.0374568	1.31271	8.97564e-08	0.520551	0.179373	-0.218203	0.505281	1.13866	1.21382e-05	1.09451	7.08599e-06	Ncl
ENSMUSG00000031381	0.99205	4.99306e-05	0.780169	0.00104522	0.0782437	0.906856	0.313043	0.241191	1.07029	7.86739e-06	1.09321	7.01261e-07	Piga
ENSMUSG00000052397	0.935895	0.00352344	1.2417	1.28451e-05	-0.5285	0.26434	-0.148672	0.711634	0.407395	0.243157	1.09302	9.7629e-05	Ezr
ENSMUSG00000026447	0.00915729	0.980622	0.879789	1.96499e-07	-0.13377	0.772209	0.212074	0.301529	-0.124612	0.611987	1.09186	1.91131e-11	Pik3c2b
ENSMUSG00000021061	-0.707108	0.0472983	1.58962	1.93892e-11	-0.798395	0.164362	-0.497829	0.0451855	-1.5055	2.99647e-05	1.09179	7.18099e-06	Sptb
ENSMUSG00000020042	0.15264	0.892356	0.86412	0.179766	-0.186816	0.921755	0.227598	0.766409	-0.0341757	0.975737	1.09172	0.0569851	Btbd11
ENSMUSG00000033350	1.5293	3.65417e-09	-1.57261	1.40825e-06	1.77293	1.3385e-14	2.66391	1.2425e-21	3.30223	2.81085e-42	1.0913	1.48108e-05	Chst2
ENSMUSG00000081999	1.84492	0.264397	3.20898	0.0132084	-0.340763	0.920916	-2.11788	0.0915093	1.50416	0.338873	1.0911	0.458002	Gm13461
ENSMUSG00000079575	2.1048	0.00160915	0.819547	0.35381	-1.3704	0.0967959	0.271364	0.780132	0.734396	0.447537	1.09091	0.143834	Rbpsuh-rs3
ENSMUSG00000026112	1.1054	9.87444e-11	0.743565	7.26811e-06	0.322144	0.228984	0.347256	0.0588637	1.42755	1.38985e-17	1.09082	7.77726e-12	Coa5
ENSMUSG00000084786	0.613064	0.00844952	0.811906	6.73999e-05	0.263736	0.515271	0.278008	0.246881	0.876799	3.87432e-05	1.08991	2.10173e-08	Ubl5
ENSMUSG00000035443	1.04036	0.000977194	0.69346	0.0339287	0.196673	0.765009	0.395114	0.236482	1.23703	4.08951e-05	1.08857	0.000110271	Thyn1
ENSMUSG00000019761	-0.102056	0.941474	0.0774653	0.941871	0.836774	0.51664	1.0107	0.167226	0.734718	0.35657	1.08817	0.0851776	Krt10
ENSMUSG00000020857	0.876996	0.239974	0.0148339	0.988199	0.476572	0.714613	1.07275	0.0926045	1.35357	0.0306422	1.08759	0.0646925	Nme2
ENSMUSG00000097180	0.916297	0.0671645	1.41479	0.000609789	0.186076	0.865493	-0.327659	0.509867	1.10237	0.015806	1.08713	0.00855716	2700038G22Rik
ENSMUSG00000074637	-1.6474	0.34741	0.732361	0.584548	-2.44091	0.490163	0.352708	0.817413	-4.08831	0.0336078	1.08507	0.351752	Sox2
ENSMUSG00000079323	-0.802624	0.381159	0.0470213	0.959089	0.186135	0.934158	1.037	0.0852978	-0.616489	0.47805	1.08402	0.0385711	Gm20661
ENSMUSG00000005161	0.356416	0.21682	0.602432	0.00799163	0.334772	0.408161	0.481272	0.0407191	0.691187	0.00345817	1.0837	2.45203e-07	Prdx2
ENSMUSG00000035351	0.852589	0.0227668	1.28715	5.33646e-05	0.358484	0.570479	-0.205026	0.621062	1.21107	0.00033572	1.08212	0.000566859	Nup37
ENSMUSG00000041308	0.392979	0.126652	0.672186	0.0012019	-0.445001	0.165979	0.409333	0.0585985	-0.0520219	0.867824	1.08152	1.34117e-08	Sntb2
ENSMUSG00000028412	-0.156005	0.523837	0.620824	0.000102449	0.115644	0.786355	0.459578	0.00446572	-0.0403613	0.865583	1.0804	6.85128e-13	Slc44a1
ENSMUSG00000022354	0.56358	0.00797747	0.326654	0.116739	0.364537	0.207944	0.753701	1.79108e-05	0.928117	1.20511e-06	1.08035	7.46169e-10	Ndufb9
ENSMUSG00000027641	0.941969	5.92472e-07	1.60946	7.12336e-21	-0.0192258	0.9738	-0.529781	0.00316772	0.922744	7.35822e-07	1.07968	3.55181e-10	Rbl1
ENSMUSG00000070576	-1.06192	0.224796	0.4805	0.504206	-2.85754	0.0782312	0.599116	0.389081	-3.91946	0.000259659	1.07962	0.0647005	Mn1
ENSMUSG00000033847	1.30046	0.048371	1.43853	0.0142031	-0.0040875	0.999281	-0.359491	0.609524	1.29637	0.0400033	1.07904	0.0675218	Pla2g4c
ENSMUSG00000014303	-0.406553	0.359499	0.750945	0.0140313	-0.210983	0.826637	0.327789	0.321372	-0.617536	0.119839	1.07873	6.58852e-05	Glis2
ENSMUSG00000039016	0.445707	0.1198	0.703483	0.00277377	0.560599	0.0612643	0.374134	0.125129	1.00631	1.45863e-05	1.07762	2.97453e-07	Timm8b
ENSMUSG00000036752	0.879706	0.00323572	0.926421	0.00061708	0.249677	0.681386	0.150559	0.687549	1.12938	5.25619e-05	1.07698	3.629e-05	Tubb4b
ENSMUSG00000037152	0.421931	0.534311	0.445385	0.406697	0.452851	0.649522	0.631497	0.231503	0.874781	0.0894866	1.07688	0.0184839	Ndufc1
ENSMUSG00000042737	0.426463	0.179074	0.486924	0.072519	0.454194	0.236063	0.589161	0.0191316	0.880658	0.000663398	1.07608	2.83836e-06	Dpm3
ENSMUSG00000043510	0.528811	0.0533554	0.487168	0.0500373	0.830953	0.000955096	0.58882	0.0104744	1.35976	1.08102e-09	1.07599	4.36676e-07	Hscb
ENSMUSG00000010376	0.584269	0.0218115	0.958148	8.45148e-06	0.445511	0.181761	0.117335	0.700993	1.02978	4.64789e-06	1.07548	2.5234e-07	Nedd8
ENSMUSG00000028701	0.188882	0.855286	1.11694	0.05329	0.483304	0.71036	-0.0414967	0.960872	0.672186	0.33514	1.07544	0.0492408	Lurap1
ENSMUSG00000047875	0.105957	0.717669	0.509931	0.00477211	0.0841683	0.867447	0.564842	0.00122024	0.190126	0.393463	1.07477	1.19388e-10	Gpr157
ENSMUSG00000089901	-2.3397	0.000883701	1.30617	0.00341735	1.88526	0.050677	-0.232297	0.680755	-0.454438	0.506194	1.07388	0.014715	Gm8113
ENSMUSG00000063870	0.41777	0.0518343	1.20242	2.06057e-12	0.205448	0.587094	-0.129655	0.590965	0.623218	0.00102089	1.07276	2.80322e-10	Chd4
ENSMUSG00000021660	0.570592	0.0147059	0.599009	0.00413936	0.439077	0.144435	0.473674	0.026969	1.00967	1.15086e-06	1.07268	2.60585e-08	Btf3
ENSMUSG00000034880	0.294071	0.379798	0.582312	0.0205539	0.260447	0.606268	0.490137	0.0466778	0.554518	0.03839	1.07245	1.03166e-06	Mrpl34
ENSMUSG00000059363	0.42425	0.442075	1.0985	0.00369202	0.394753	0.611127	-0.0261165	0.963759	0.819003	0.0557407	1.07239	0.00272124	Fxn
ENSMUSG00000037306	-0.511713	0.0434054	0.534281	0.0152547	-0.30314	0.463353	0.537296	0.0155711	-0.814853	0.000279834	1.07158	1.48781e-07	Man1c1
ENSMUSG00000029234	0.63089	0.000540417	0.725368	1.10719e-05	-0.0546294	0.914558	0.346187	0.0549009	0.576261	0.00133	1.07155	9.1763e-12	Tmem165
ENSMUSG00000064563	1.26747	0.087383	1.27784	0.0606732	-0.389679	0.786355	-0.206303	0.803841	0.877794	0.280286	1.07153	0.106996	Snora7a
ENSMUSG00000018677	0.230952	0.368546	0.388935	0.0465528	0.422373	0.116715	0.682407	9.69171e-05	0.653325	0.000769794	1.07134	5.94311e-10	Slc25a39
ENSMUSG00000038991	0.415732	0.0208879	0.959116	7.48761e-11	0.176743	0.588141	0.112005	0.588261	0.592475	0.000275353	1.07112	1.50087e-13	Txndc5
ENSMUSG00000040852	-0.378072	0.264501	-0.18065	0.564787	0.316123	0.549792	1.25155	5.40293e-08	-0.0619494	0.866571	1.0709	6.76729e-06	Plekhh2
ENSMUSG00000016256	0.701413	0.00394635	0.46827	0.0414618	0.793172	0.00246399	0.602458	0.00696779	1.49459	1.03598e-11	1.07073	3.12667e-07	Ctsz
ENSMUSG00000020793	0.807052	0.455693	-0.229943	0.851362	-0.113512	0.957149	1.30059	0.159798	0.69354	0.493155	1.07065	0.174899	Galr2
ENSMUSG00000022451	0.328039	0.0665909	0.69841	1.02693e-06	0.328441	0.131498	0.370693	0.0136892	0.656481	1.64104e-05	1.0691	3.9562e-15	Twf1
ENSMUSG00000033152	-1.23136	0.0192824	1.33115	0.000474328	-0.0935724	0.953965	-0.262702	0.583528	-1.32494	0.0114969	1.06845	0.0046552	Podxl2
ENSMUSG00000019876	0.489138	0.123584	0.777444	0.00269723	0.812094	0.00912756	0.289694	0.347147	1.30123	4.45981e-07	1.06714	1.23688e-05	Pkib
ENSMUSG00000071644	0.67262	0.000417044	0.853574	6.39199e-07	0.504844	0.0238337	0.213186	0.306804	1.17746	1.59928e-11	1.06676	9.52806e-11	Eef1g
ENSMUSG00000031480	-1.66871	8.86271e-07	0.970876	0.00029736	-0.553057	0.532095	0.0945021	0.802764	-2.22176	1.74224e-09	1.06538	2.99901e-05	Thsd1
ENSMUSG00000028884	0.604065	0.0572984	1.03818	7.35348e-05	-0.00109517	1	0.026419	0.951039	0.60297	0.0421675	1.0646	2.90743e-05	Rpa2
ENSMUSG00000050106	-0.254868	0.35876	1.07926	3.55497e-09	-0.537654	0.0789197	-0.0159636	0.959114	-0.792522	0.00039705	1.06329	2.94196e-09	Tmc8
ENSMUSG00000017760	0.033734	0.933205	0.385731	0.0736973	0.375701	0.257398	0.677106	0.000642971	0.409435	0.0735332	1.06284	3.77351e-08	Ctsa
ENSMUSG00000025328	-1.18942	0.344928	-0.871566	0.424175	0.336734	0.914908	1.934	0.038596	-0.852689	0.468805	1.06243	0.187606	Padi3
ENSMUSG00000074218	0.0251878	0.990402	-0.074369	0.957737	0.160887	0.952369	1.13648	0.288663	0.186075	0.88884	1.06211	0.255663	Cox7a1
ENSMUSG00000036402	0.144863	0.571906	0.348877	0.0500373	0.301726	0.280995	0.713218	4.37152e-06	0.44659	0.0148714	1.06209	1.18148e-11	Gng12
ENSMUSG00000025453	-0.0968735	0.671796	0.795184	3.92672e-09	0.00951814	0.98565	0.266505	0.0871389	-0.0873553	0.650721	1.06169	8.28216e-16	Nnt
ENSMUSG00000052911	0.0975805	0.74184	1.1423	7.75444e-12	-0.314544	0.306819	-0.080761	0.745649	-0.216963	0.328735	1.06154	1.39247e-10	Lamb2
ENSMUSG00000071335	0.0519647	0.976573	-0.262903	0.835815	0.0134346	0.997408	1.32366	0.170529	0.0653994	0.963341	1.06076	0.202571	G630090E17Rik
ENSMUSG00000020712	4.3924	7.77771e-10	1.93062	0.0854762	-0.224812	0.84647	-0.870122	0.452655	4.16759	2.69851e-08	1.0605	0.402306	Tcam1
ENSMUSG00000000058	-1.47261	2.84537e-06	0.288426	0.374591	-0.0767044	0.940132	0.7715	0.00532326	-1.54931	1.06451e-06	1.05993	5.47778e-05	Cav2
ENSMUSG00000050105	-2.65658	0.0104419	1.127	0.0661759	-2.42905	0.469701	-0.068556	0.936042	-5.08563	0.000424885	1.05845	0.0678603	Grrp1
ENSMUSG00000031231	0.776536	0.000506064	0.480376	0.0293519	0.390035	0.220815	0.576939	0.00572191	1.16657	1.80348e-08	1.05732	6.0318e-08	Cox7b
ENSMUSG00000025466	0.408552	0.564395	-0.448823	0.46226	0.928689	0.165664	1.50503	0.00226832	1.33724	0.00601864	1.05621	0.0217898	Fuom
ENSMUSG00000035885	0.556652	0.0119923	0.476069	0.0188063	0.422677	0.142266	0.579711	0.00274857	0.979329	6.98268e-07	1.05578	8.68059e-09	Cox8a
ENSMUSG00000024833	0.869646	7.53142e-07	1.29971	3.5365e-16	0.164248	0.657445	-0.244364	0.200381	1.03389	1.46628e-09	1.05535	3.3959e-11	Pola2
ENSMUSG00000064345	0.169582	0.863875	1.91399	0.000795084	1.01051	0.2655	-0.859753	0.172744	1.18009	0.0562605	1.05423	0.065241	mt-Nd2
ENSMUSG00000069268	1.03242	0.51233	0.346198	0.82326	-1.31502	0.569336	0.707884	0.63803	-0.282603	0.869031	1.05408	0.385098	Hist1h2bf
ENSMUSG00000029632	0.65267	0.0206088	0.469867	0.0735946	0.244827	0.648793	0.583037	0.0225635	0.897497	0.000460237	1.0529	6.84822e-06	Ndufa4
ENSMUSG00000041491	0.537028	0.0290075	1.09574	4.53737e-08	0.161572	0.750613	-0.0428368	0.894123	0.6986	0.00193289	1.0529	7.71785e-08	Cep78
ENSMUSG00000026970	0.646359	0.00216264	0.991175	7.27458e-08	0.0788477	0.88596	0.0612562	0.829924	0.725207	0.000306919	1.05243	5.51176e-09	Rbms1
ENSMUSG00000083362	0.979355	0.276267	1.03334	0.175194	-0.0422753	0.98565	0.0182617	0.985848	0.937079	0.255732	1.0516	0.14286	Gm8606
ENSMUSG00000031765	-0.499382	0.0460956	0.210556	0.387802	0.597508	0.0336039	0.840734	1.63044e-05	0.0981252	0.733619	1.05129	9.04404e-08	Mt1
ENSMUSG00000040139	0.379227	0.311775	0.8788	0.00140135	0.161455	0.824084	0.170874	0.629163	0.540682	0.0893985	1.04967	4.58665e-05	9430038I01Rik
ENSMUSG00000071068	2.63463	7.09649e-49	1.12937	1.76406e-10	0.0390094	0.93975	-0.080071	0.758733	2.67364	2.12586e-50	1.0493	1.9054e-09	Treml2
ENSMUSG00000050721	0.745437	7.38586e-06	0.151058	0.424996	0.312489	0.206529	0.898158	3.08577e-10	1.05793	2.36084e-11	1.04922	1.76954e-12	Plekho2
ENSMUSG00000029430	0.719387	0.0347795	1.02481	0.000419877	-0.0070052	0.995792	0.0236889	0.961117	0.712382	0.0257145	1.0485	0.000211278	Ran
ENSMUSG00000081453	0.523919	0.590369	0.723407	0.335231	0.633776	0.595866	0.324441	0.691081	1.15769	0.095237	1.04785	0.095721	Gm6767
ENSMUSG00000057469	0.869111	0.000112643	1.48629	3.58606e-14	-0.104475	0.85572	-0.438635	0.0358386	0.764636	0.000845883	1.04765	1.49649e-07	E2f6
ENSMUSG00000053128	0.604963	0.0486258	0.944547	0.00022207	0.0528563	0.944377	0.102391	0.776591	0.657819	0.0209967	1.04694	1.986e-05	Rnf26
ENSMUSG00000020024	0.518494	0.0913294	1.7334	4.00926e-13	0.293429	0.570002	-0.688655	0.00559807	0.811923	0.00235325	1.04474	1.41393e-05	Cep83
ENSMUSG00000035311	1.38439	1.5015e-14	0.582048	0.00145682	0.607395	0.00482636	0.462656	0.0134597	1.99179	4.37489e-29	1.0447	9.58376e-10	Gnptab
ENSMUSG00000020869	0.407055	0.0267114	0.734543	1.4441e-06	0.243819	0.392359	0.310008	0.0705022	0.650874	6.75624e-05	1.04455	1.19003e-12	Lrrc59
ENSMUSG00000036854	0.334326	0.612909	1.64597	7.11879e-05	0.764595	0.256853	-0.601951	0.195387	1.09892	0.0165358	1.04402	0.0130986	Hspb6
ENSMUSG00000093483	1.15057	0.0813308	0.792725	0.226387	0.376385	0.748372	0.25104	0.742824	1.52696	0.00854092	1.04377	0.0688297	AA465934
ENSMUSG00000027378	0.443516	0.188585	0.759397	0.0045861	0.110267	0.880945	0.283895	0.355381	0.553782	0.0649906	1.04329	2.0579e-05	Nphp1
ENSMUSG00000049670	-0.79838	0.527188	0.511736	0.588251	-0.58025	0.842026	0.53143	0.563376	-1.37863	0.233102	1.04317	0.160111	Morn4
ENSMUSG00000026708	1.07462	0.000329624	1.38475	2.9852e-07	-0.198104	0.770685	-0.341725	0.288436	0.876518	0.00365112	1.04302	0.000116438	Cenpl
ENSMUSG00000027018	0.942569	1.2003e-08	1.22477	1.13723e-15	0.3429	0.143871	-0.181856	0.348092	1.28547	8.70342e-16	1.04291	7.21443e-12	Hat1
ENSMUSG00000006378	1.1058	0.0401097	0.700739	0.183895	0.234687	0.841216	0.341944	0.568342	1.34048	0.00638602	1.04268	0.0256624	Gcat
ENSMUSG00000028936	0.667091	0.000631939	0.795265	5.88638e-06	0.436057	0.0859456	0.245483	0.244642	1.10315	9.18367e-10	1.04075	8.55443e-10	Rpl22
ENSMUSG00000032431	0.410212	0.0578002	0.800364	4.50225e-06	0.231693	0.508747	0.239806	0.237433	0.641905	0.000749707	1.04017	2.91899e-10	Crtap
ENSMUSG00000028062	0.61643	0.0229345	0.70161	0.00328239	0.154974	0.79604	0.338059	0.206245	0.771404	0.00195699	1.03967	2.84861e-06	Lamtor2
ENSMUSG00000039640	0.674297	0.0234373	0.695588	0.0090674	0.203201	0.739819	0.344075	0.250198	0.877498	0.00125199	1.03966	2.40075e-05	Mrpl12
ENSMUSG00000021815	0.283414	0.68428	1.07244	0.0113388	1.08328	0.0302179	-0.034107	0.955859	1.36669	0.00107167	1.03833	0.00956831	Mss51
ENSMUSG00000024248	0.394594	0.0571815	0.794259	2.11056e-06	0.72063	0.000186868	0.244074	0.220014	1.11522	7.20984e-11	1.03833	1.16061e-10	Cox7a2l
ENSMUSG00000070493	0.611106	0.125763	0.490666	0.168011	0.0444181	0.963306	0.547503	0.127177	0.655524	0.0712487	1.03817	0.000951696	Chchd2
ENSMUSG00000029404	0.495389	0.00916142	1.129	5.9099e-13	0.464495	0.0313559	-0.0916316	0.685064	0.959884	1.01359e-08	1.03737	2.24298e-11	Arl6ip4
ENSMUSG00000027583	-0.790912	0.0299951	0.979842	0.000674387	0.566186	0.297336	0.0570662	0.899143	-0.224725	0.579301	1.03691	0.000184817	Zbtb46
ENSMUSG00000002980	-1.52888	0.128857	-0.377506	0.697251	-0.103507	0.974161	1.41369	0.0763617	-1.63238	0.0907171	1.03618	0.152929	Bcam
ENSMUSG00000028164	0.491202	0.00391684	0.494269	0.00131041	0.0648904	0.882404	0.541372	0.000221182	0.556092	0.000565238	1.03564	3.95572e-13	Manba
ENSMUSG00000020766	0.293621	0.66528	0.3751	0.460182	0.0100804	0.995906	0.659237	0.176666	0.303702	0.590685	1.03434	0.016139	Galk1
ENSMUSG00000098678	1.06783	0.00943907	1.24793	0.000708727	0.128878	0.89845	-0.215012	0.651015	1.19671	0.00215265	1.03292	0.00450656	Mroh6
ENSMUSG00000041840	0.0784111	0.85907	1.07801	1.88883e-06	0.630954	0.0494901	-0.0464287	0.895574	0.709365	0.00560839	1.03158	2.71238e-06	Haus1
ENSMUSG00000068874	0.0796056	0.893076	0.156105	0.710313	-0.00842414	0.995353	0.874496	0.00625699	0.0711814	0.879886	1.0306	0.000694517	Selenbp1
ENSMUSG00000030342	-0.306801	0.546143	-0.0812101	0.86036	0.799712	0.102959	1.11132	0.000895706	0.492911	0.217612	1.03011	0.00216155	Cd9
ENSMUSG00000026827	1.05988	0.000310315	0.809328	0.00430537	-0.503141	0.251502	0.220668	0.531745	0.556736	0.0814246	1.03	0.000105856	Gpd2
ENSMUSG00000046718	2.00362	7.13765e-12	0.269368	0.424465	0.503556	0.286114	0.759879	0.00991623	2.50717	6.18341e-18	1.02925	0.000227917	Bst2
ENSMUSG00000047045	0.546246	0.00613573	0.739269	2.12853e-05	-0.107275	0.821273	0.289508	0.148765	0.438971	0.02511	1.02878	7.67562e-10	Tmem164
ENSMUSG00000023571	-0.00273478	0.999588	0.0264445	0.968952	-0.293784	0.808677	1.00127	0.0307541	-0.296519	0.632501	1.02771	0.0166517	Fam132a
ENSMUSG00000000202	-1.96602	0.0417182	1.2699	0.0569767	-0.325631	0.921778	-0.242556	0.774766	-2.29165	0.0208114	1.02735	0.116775	Btbd17
ENSMUSG00000002379	0.63669	0.0413515	0.524841	0.0665055	0.155919	0.821853	0.502157	0.0815578	0.79261	0.00534133	1.027	5.13465e-05	Ndufa11
ENSMUSG00000025192	0.0851992	0.779848	0.606824	0.000600078	-0.0105606	0.98661	0.420142	0.0194068	0.0746386	0.769348	1.02697	2.74884e-10	Entpd7
ENSMUSG00000028633	0.954326	0.000107041	1.38425	3.44088e-10	-0.24406	0.620458	-0.359804	0.155428	0.710266	0.00495746	1.02444	3.80264e-06	Ctps
ENSMUSG00000031444	5.64775	2.26795e-08	3.02984	0.00708992	0.309664	0.872593	-2.00556	0.0581534	5.95742	1.85535e-09	1.02429	0.471802	F10
ENSMUSG00000100078	0.129244	0.916801	0.449681	0.580175	0.341289	0.848794	0.574052	0.468173	0.470533	0.58632	1.02373	0.115334	Gm6170
ENSMUSG00000022890	0.635948	0.00506029	0.614345	0.00291734	0.382656	0.23327	0.408765	0.063061	1.0186	7.81415e-07	1.02311	1.01885e-07	Atp5j
ENSMUSG00000031954	0.381725	0.401157	1.35857	2.16224e-05	0.725839	0.125967	-0.335567	0.399133	1.10756	0.0012001	1.023	0.0013023	Cfdp1
ENSMUSG00000033306	0.349222	0.358701	0.681394	0.0170607	0.161628	0.826637	0.341595	0.300035	0.51085	0.105054	1.02299	0.000132117	Lpp
ENSMUSG00000022558	0.23058	0.458401	0.369867	0.111715	0.142726	0.800327	0.653013	0.00243537	0.373306	0.133622	1.02288	7.11223e-07	Mroh1
ENSMUSG00000030088	2.34595	2.91768e-08	-1.43923	0.0174551	1.12072	0.0102418	2.46149	1.42209e-06	3.46667	6.12744e-18	1.02225	0.0229311	Aldh1l1
ENSMUSG00000081049	0.670321	0.341195	1.08995	0.0436563	0.756358	0.343084	-0.0686311	0.928521	1.42668	0.0070511	1.02132	0.0468989	Rps24-ps3
ENSMUSG00000042462	0.8408	0.0567368	0.933732	0.0149239	-0.0915101	0.933082	0.086618	0.879701	0.74929	0.072993	1.02035	0.00544892	Dctpp1
ENSMUSG00000020038	0.636526	0.0766425	1.16036	6.86069e-05	-0.476827	0.369581	-0.141783	0.7265	0.159699	0.704442	1.01858	0.000381111	Cry1
ENSMUSG00000027108	0.518474	0.0423341	1.09311	1.41285e-07	0.748207	0.00329096	-0.0746382	0.811284	1.26668	4.04656e-09	1.01847	6.456e-07	Ola1
ENSMUSG00000021611	0.977408	0.466643	2.83927	0.000765541	-0.0628252	0.98431	-1.82085	0.0216716	0.914583	0.458088	1.01843	0.321758	Tert
ENSMUSG00000050530	-1.01823	0.00462425	0.792402	0.00749273	-0.916632	0.123483	0.225964	0.533628	-1.93487	2.34923e-07	1.01837	0.000205358	Fam171a1
ENSMUSG00000026411	-0.218328	0.461107	0.595682	0.00346307	0.0740789	0.906854	0.42264	0.0461938	-0.144249	0.600733	1.01832	5.62271e-08	Tmem9
ENSMUSG00000050107	1.00178	0.000212301	1.399	8.15655e-09	0.0316363	0.966345	-0.380837	0.174118	1.03342	8.97191e-05	1.01816	2.98608e-05	Gsg2
ENSMUSG00000044934	0.969556	0.000122742	1.24262	5.67606e-08	0.232694	0.649484	-0.225037	0.443515	1.20225	6.20385e-07	1.01758	8.04867e-06	Zfp367
ENSMUSG00000030577	0.844001	4.19676e-05	-0.561519	0.00855649	1.16288	2.91532e-09	1.57902	9.94596e-19	2.00688	1.6083e-26	1.0175	3.30655e-08	Cd22
ENSMUSG00000074480	-0.494516	0.203159	1.48788	3.77665e-08	-0.114744	0.904582	-0.47077	0.119737	-0.609261	0.0843978	1.01711	0.000196435	Mex3a
ENSMUSG00000020803	0.628065	0.000578282	0.1501	0.473704	0.392034	0.0943066	0.865433	1.71422e-08	1.0201	1.24965e-09	1.01553	8.90527e-11	Txndc17
ENSMUSG00000037217	0.0550499	0.97295	1.20959	0.120731	1.11804	0.372027	-0.194285	0.848825	1.17309	0.154811	1.01531	0.179591	Syn1
ENSMUSG00000069972	0.192605	0.911959	0.65221	0.571708	0.539136	0.824777	0.361504	0.782368	0.731741	0.544257	1.01371	0.312499	Rps13-ps2
ENSMUSG00000035439	0.724565	0.000121576	0.544282	0.00317606	0.667978	0.000502611	0.469084	0.00868477	1.39254	3.93188e-16	1.01337	7.84779e-10	Haus8
ENSMUSG00000042312	0.641428	0.0143337	0.295273	0.279515	0.140374	0.809168	0.71753	0.00161649	0.781802	0.00140144	1.0128	2.684e-06	S100a13
ENSMUSG00000025161	0.566278	0.102829	-0.592815	0.0445547	-0.0312895	0.972019	1.6055	4.69387e-10	0.534989	0.095848	1.01268	0.000232074	Slc16a3
ENSMUSG00000038781	0.772312	0.360779	0.686741	0.357532	-0.604562	0.668019	0.325644	0.692104	0.16775	0.865927	1.01239	0.108452	Stap2
ENSMUSG00000044894	0.621276	0.0344014	0.4709	0.0825074	0.491746	0.199118	0.540939	0.0432031	1.11302	1.45014e-05	1.01184	2.57756e-05	Uqcrq
ENSMUSG00000021102	0.311709	0.433063	0.501683	0.0963817	0.025301	0.978248	0.510033	0.0936993	0.33701	0.328722	1.01172	0.000153614	Glrx5
ENSMUSG00000074738	0.0236639	0.972151	0.652905	0.0546747	0.294189	0.699894	0.358476	0.328756	0.317853	0.444395	1.01138	0.00076348	B930041F14Rik
ENSMUSG00000034795	-0.0497854	0.945999	1.28115	0.000339949	0.608511	0.339242	-0.269932	0.555265	0.558726	0.193252	1.01122	0.00431698	Ccdc122
ENSMUSG00000043162	0.00249994	0.999175	0.600473	0.0854308	0.574258	0.286859	0.41006	0.241424	0.576758	0.122979	1.01053	0.000600768	Pyurf
ENSMUSG00000048677	0.965235	1.58394e-09	0.830575	4.96446e-08	0.217169	0.469701	0.179926	0.350945	1.1824	3.86974e-14	1.0105	9.02794e-12	Tpcn2
ENSMUSG00000036862	-1.18859	0.0349787	0.527932	0.275541	-0.642742	0.624806	0.481919	0.327918	-1.83133	0.00132941	1.00985	0.0141278	Dchs1
ENSMUSG00000027956	-0.572306	0.00360708	1.31014	7.74952e-16	0.149419	0.731857	-0.300327	0.114811	-0.422887	0.0316838	1.00981	5.06347e-10	Tmem144
ENSMUSG00000022571	0.764655	0.0159995	0.846755	0.00274514	-0.00346878	0.997922	0.162066	0.666464	0.761186	0.0119877	1.00882	0.000164704	Pycrl
ENSMUSG00000040552	0.221026	0.376864	0.303189	0.118077	0.34746	0.225228	0.705575	3.18422e-05	0.568486	0.00293764	1.00876	2.79837e-09	C3ar1
ENSMUSG00000038068	-0.771229	7.30019e-07	0.91723	4.42865e-11	-0.220007	0.465397	0.0912013	0.649233	-0.991236	8.86116e-11	1.00843	1.8706e-13	Rnf144b
ENSMUSG00000063787	0.668582	0.022782	0.710676	0.00706799	0.500692	0.173781	0.297323	0.318967	1.16927	5.38411e-06	1.008	2.96595e-05	Chchd1
ENSMUSG00000004552	1.5375	3.57956e-05	0.0054259	0.99385	0.861759	0.043985	1.00219	0.00974723	2.39926	4.01603e-12	1.00762	0.00506439	Ctse
ENSMUSG00000066621	-0.235178	0.463116	0.0792008	0.788293	-0.027251	0.968481	0.927952	6.84314e-06	-0.262429	0.33657	1.00715	1.78618e-06	Tecpr1
ENSMUSG00000027852	0.304748	0.124587	0.737353	1.67419e-06	0.121374	0.759735	0.26971	0.129235	0.426122	0.0142616	1.00706	1.26928e-11	Nras
ENSMUSG00000038738	1.05369	0.283933	0.540978	0.570068	0.339268	0.861155	0.465083	0.642976	1.39296	0.0951727	1.00606	0.206769	Shank1
ENSMUSG00000031353	0.346834	0.073698	0.944143	4.60792e-10	0.238698	0.41854	0.0602611	0.795256	0.585532	0.000494314	1.0044	1.52983e-11	Rbbp7
ENSMUSG00000032091	2.35684	0.00313063	-0.906377	0.542419	0.684492	0.467415	1.90999	0.121751	3.04133	1.35477e-05	1.00362	0.300626	Tmprss4
ENSMUSG00000097327	1.20405	0.105094	0.881103	0.216653	-0.360326	0.809614	0.122394	0.897774	0.843724	0.26921	1.0035	0.12264	E030030I06Rik
ENSMUSG00000075470	0.064009	0.868642	1.04649	3.91917e-07	-0.301837	0.473107	-0.0453208	0.893724	-0.237828	0.376427	1.00116	8.43431e-07	Alg10b
ENSMUSG00000025757	0.916059	0.00216795	0.724462	0.0106755	-0.0059746	0.99633	0.276563	0.411334	0.910085	0.00172469	1.00103	0.00014305	Hspa4l
ENSMUSG00000002395	0.215616	0.37882	0.663633	0.00012329	0.345471	0.209969	0.337011	0.0777082	0.561087	0.00266579	1.00064	1.12371e-09	Use1
ENSMUSG00000021892	-0.201218	0.458187	0.371314	0.0607477	-0.84209	0.000177425	0.629271	0.000436013	-1.04331	1.53739e-07	1.00058	8.66267e-09	Sh3bp5
ENSMUSG00000031383	-0.207643	0.871635	0.198584	0.838622	0.695498	0.652934	0.800633	0.300131	0.487855	0.587625	0.999216	0.124724	Dusp9
ENSMUSG00000024521	-0.779605	0.237638	0.285936	0.651539	0.656258	0.51164	0.712361	0.221728	-0.123347	0.863173	0.998297	0.0524535	Pmaip1
ENSMUSG00000060739	0.369191	0.16095	1.03042	1.69934e-07	0.786665	0.000609313	-0.0326284	0.918748	1.15586	1.42691e-08	0.997795	2.10306e-07	Nsa2
ENSMUSG00000049539	0.463029	0.739981	2.12849	0.00676874	-0.219559	0.93148	-1.13097	0.157281	0.24347	0.848035	0.997513	0.258691	Hist1h1a
ENSMUSG00000053693	-1.30784	0.142453	1.25613	0.047158	0.334154	0.885713	-0.258814	0.748585	-0.973685	0.256258	0.997314	0.110058	Mast1
ENSMUSG00000042082	-0.619328	0.0168452	1.70587	3.31916e-15	-0.246516	0.613881	-0.709339	0.00148951	-0.865844	0.000247324	0.996528	4.18829e-06	Arsb
ENSMUSG00000029338	1.69526	9.12707e-09	0.187296	0.631212	-0.668225	0.094523	0.80792	0.00831334	1.02704	0.00102697	0.995216	0.000547094	Antxr2
ENSMUSG00000041406	1.01002	0.000988378	1.60271	2.26796e-09	-0.123588	0.872593	-0.607575	0.0321505	0.886435	0.0038492	0.995134	0.000296463	BC055324
ENSMUSG00000082560	0.566804	0.687436	0.107747	0.938428	0.513282	0.815786	0.887152	0.427055	1.08009	0.307988	0.994899	0.290715	Gm15157
ENSMUSG00000041238	0.717325	0.00276324	1.19314	8.75576e-09	0.207354	0.663057	-0.198679	0.458887	0.924678	3.84535e-05	0.994461	1.36832e-06	Rbbp8
ENSMUSG00000097855	0.791634	0.150338	-0.414117	0.526178	1.63332	1.93189e-05	1.40845	0.00439873	2.42496	1.87244e-10	0.99433	0.0230022	A930007I19Rik
ENSMUSG00000018286	0.200483	0.394305	0.462545	0.00691458	0.595686	0.00276076	0.530856	0.00119982	0.796168	2.92262e-06	0.9934	1.94377e-10	Psmb6
ENSMUSG00000033768	-1.11386	0.361234	0.404152	0.689757	-0.630859	0.834854	0.588318	0.545896	-1.74472	0.129639	0.99247	0.214519	Nrxn2
ENSMUSG00000003072	0.256809	0.526217	0.453912	0.124057	0.232979	0.717728	0.538298	0.0704429	0.489789	0.116879	0.99221	0.000176442	Atp5d
ENSMUSG00000021365	1.67603	8.73072e-06	0.38349	0.375235	-1.83326	5.65485e-06	0.607759	0.138458	-0.157233	0.766659	0.991249	0.00606594	Nedd9
ENSMUSG00000031059	0.55488	0.0578855	0.654784	0.00911402	0.169683	0.783821	0.335619	0.238999	0.724563	0.00573701	0.990403	2.45782e-05	Ndufb11
ENSMUSG00000006932	0.129212	0.648164	0.854843	8.03169e-07	0.126203	0.783073	0.134736	0.571527	0.255415	0.230423	0.989578	5.33378e-09	Ctnnb1
ENSMUSG00000004849	0.414192	0.318083	0.288248	0.42325	0.0796791	0.930792	0.700847	0.0306585	0.493871	0.164845	0.989096	0.000964504	Ap1s1
ENSMUSG00000018341	-0.857936	0.0703843	0.168343	0.736257	1.14986	0.025476	0.820269	0.0411199	0.291922	0.556314	0.988612	0.007533	Il12rb2
ENSMUSG00000043801	0.61919	0.335454	0.598025	0.289118	-0.120107	0.930351	0.390214	0.500185	0.499083	0.425818	0.988239	0.0322908	Oaz1-ps
ENSMUSG00000047749	-0.0781105	0.881187	1.19123	4.42222e-06	-0.10949	0.902501	-0.203015	0.537658	-0.1876	0.641235	0.988217	0.000118225	Zc3hav1l
ENSMUSG00000079419	2.28027	7.71809e-17	-0.588607	0.0482838	0.191197	0.771339	1.57675	6.38168e-10	2.47147	1.09238e-19	0.988145	0.000204722	Ms4a6c
ENSMUSG00000078713	0.540117	0.272535	0.37929	0.393745	0.148747	0.886751	0.60864	0.139934	0.688863	0.105291	0.987931	0.00633494	Tomm5
ENSMUSG00000000171	0.432257	0.305343	0.179737	0.650745	0.0851886	0.928214	0.808125	0.0125393	0.517446	0.15315	0.987862	0.00132097	Sdhd
ENSMUSG00000031673	0.61666	0.648394	-0.846014	0.488991	-0.116932	0.963487	1.83355	0.086907	0.499728	0.68418	0.987536	0.284465	Cdh11
ENSMUSG00000001418	0.387742	0.0587387	0.33268	0.0673229	0.440006	0.0623766	0.654694	5.35242e-05	0.827748	2.00394e-06	0.987374	8.58824e-10	Glmp
ENSMUSG00000036672	0.794346	0.000651488	1.17833	1.07306e-08	-0.0554047	0.930792	-0.192372	0.473882	0.738941	0.00126937	0.985954	1.481e-06	Cenpt
ENSMUSG00000064369	0.162313	0.90944	2.39605	0.00218169	1.07392	0.45395	-1.41045	0.0789567	1.23623	0.160173	0.9856	0.22919	mt-Te
ENSMUSG00000037072	0.445021	0.0145132	0.847027	2.68792e-08	0.222187	0.470408	0.138187	0.503034	0.667209	5.00793e-05	0.985215	4.31211e-11	2015-09-01
ENSMUSG00000019066	2.126	2.3573e-07	-0.05333	0.9278	-1.18294	0.0174625	1.03785	0.0118954	0.943064	0.0307513	0.984523	0.013244	Rab3d
ENSMUSG00000030876	0.728908	1.54977e-05	0.832962	7.86631e-08	-0.326263	0.188705	0.151453	0.45202	0.402646	0.0258571	0.984414	5.27882e-11	Mettl9
ENSMUSG00000015396	0.411277	0.0934977	-0.145303	0.551611	0.684847	0.0049251	1.12919	3.78743e-10	1.09612	5.93887e-08	0.983885	2.44675e-07	Cd83
ENSMUSG00000068463	-0.601892	0.561505	0.142033	0.875626	-4.383	0.023951	0.841852	0.216644	-4.98489	0.000590449	0.983884	0.090128	B630019A10Rik
ENSMUSG00000025429	1.15165	0.0149675	0.270403	0.61516	-0.451337	0.602833	0.712974	0.129942	0.700317	0.153331	0.983377	0.019342	Pstpip2
ENSMUSG00000022476	0.237118	0.489094	0.323779	0.22707	0.155378	0.797123	0.6594	0.00383516	0.392496	0.155047	0.983178	4.37224e-06	Polr3h
ENSMUSG00000046031	1.33121	8.27455e-05	-0.0771204	0.869169	0.0981548	0.915341	1.06028	0.00108606	1.42936	1.34074e-05	0.983157	0.00189972	Fam26f
ENSMUSG00000074212	0.189727	0.561505	0.353056	0.130718	0.254634	0.569336	0.629513	0.00358081	0.444362	0.0669619	0.982569	1.7876e-06	Dnajb14
ENSMUSG00000031543	-0.308752	0.685826	-0.010886	0.989475	-0.160978	0.916172	0.993047	0.0438919	-0.46973	0.451096	0.982161	0.0299428	Ank1
ENSMUSG00000022982	0.188377	0.527713	0.669244	0.000774773	0.732846	0.00176673	0.312199	0.165697	0.921223	5.80372e-06	0.981443	1.79258e-07	Sod1
ENSMUSG00000029869	-0.729547	0.29252	-0.087367	0.90264	-0.75588	0.579291	1.06862	0.0301402	-1.48543	0.0249082	0.981255	0.0263089	Ephb6
ENSMUSG00000087006	-2.17388	3.22109e-07	0.492557	0.257672	-1.48201	0.0116358	0.488084	0.290445	-3.65588	8.15451e-16	0.980641	0.0117063	Gm13889
ENSMUSG00000042606	0.874031	0.000766856	1.68561	1.13747e-13	0.136259	0.828454	-0.70599	0.00238686	1.01029	4.60316e-05	0.979618	2.11948e-05	Hirip3
ENSMUSG00000025875	1.51414	5.33666e-05	-0.797663	0.122134	0.500279	0.340245	1.77691	1.6742e-05	2.01442	7.59792e-09	0.979244	0.00879152	Tspan17
ENSMUSG00000031274	-1.84578	0.0648939	0.48268	0.563124	-1.66955	0.538987	0.496491	0.556944	-3.51533	0.00267454	0.979171	0.151223	Col4a5
ENSMUSG00000025104	-0.636309	0.118729	0.643815	0.0545803	-0.459583	0.520098	0.335319	0.382077	-1.09589	0.00299569	0.979133	0.00138592	Hdgfrp3
ENSMUSG00000040681	0.177681	0.585519	0.737207	0.000485682	0.119046	0.837439	0.241849	0.346811	0.296726	0.245185	0.979057	1.18532e-06	Hmgn1
ENSMUSG00000021493	3.16679	6.42083e-09	0.687386	0.287259	-1.13547	0.103751	0.289396	0.705411	2.03132	0.000308668	0.976782	0.0888697	Pdlim7
ENSMUSG00000024039	-1.21351	0.161071	0.052088	0.954804	0.34779	0.874909	0.923458	0.168232	-0.865723	0.301024	0.975546	0.0980158	Cbs
ENSMUSG00000034424	0.19674	0.644469	0.585476	0.0397028	0.127566	0.867004	0.389638	0.203026	0.324306	0.331769	0.975114	0.000146481	Gcsh
ENSMUSG00000085355	-0.492919	0.731598	0.750112	0.433177	0.30076	0.911605	0.224387	0.850779	-0.192159	0.879886	0.974499	0.255663	3010003L21Rik
ENSMUSG00000006717	0.150798	0.687677	0.518549	0.0334695	0.361626	0.381945	0.455805	0.0614628	0.512424	0.0478072	0.974354	5.59019e-06	Acot13
ENSMUSG00000020818	0.0770264	0.848991	0.417276	0.0813183	-0.0871503	0.895698	0.557073	0.0168064	-0.0101239	0.979616	0.974348	5.79099e-06	Mfsd11
ENSMUSG00000037788	0.18314	0.61653	0.585195	0.0158337	-0.607296	0.086359	0.388835	0.123946	-0.424156	0.147689	0.97403	6.9331e-06	Vopp1
ENSMUSG00000028646	-0.0569256	0.827586	0.184895	0.264993	0.228275	0.396272	0.788899	1.94501e-09	0.171349	0.344594	0.973794	9.54463e-13	Rragc
ENSMUSG00000042208	0.475519	0.06247	0.830147	7.22269e-05	-0.0665986	0.917161	0.143633	0.608545	0.40892	0.0963957	0.97378	1.16349e-06	0610010F05Rik
ENSMUSG00000032602	0.184395	0.585204	0.517677	0.0245278	-0.362421	0.373214	0.456031	0.048124	-0.178026	0.554181	0.973709	2.01821e-06	Slc25a20
ENSMUSG00000081534	0.0258633	0.940957	0.071487	0.75422	0.0230336	0.965364	0.901445	4.29441e-09	0.048897	0.843476	0.972932	8.72957e-10	Slc48a1
ENSMUSG00000042043	0.520499	0.0221562	0.647055	0.00120168	0.517645	0.0396367	0.325735	0.129299	1.03814	1.18479e-07	0.972789	9.91005e-08	Tbca
ENSMUSG00000027293	-0.264098	0.226186	0.443311	0.0091677	0.139622	0.727993	0.528478	0.00131414	-0.124475	0.571376	0.971789	5.63706e-10	Ehd4
ENSMUSG00000063445	0.665309	0.0118127	0.826293	0.000365685	-0.00118007	1	0.145327	0.643379	0.664129	0.00840315	0.97162	1.25058e-05	Nmral1
ENSMUSG00000080186	0.71275	0.776757	3.70312	0.0138306	-0.475555	0.91623	-2.7318	0.0559118	0.237195	0.921843	0.97132	0.571674	Gm14448
ENSMUSG00000034353	-0.473706	0.0297127	0.500647	0.00665075	-0.223544	0.593392	0.470609	0.00937203	-0.69725	0.000594123	0.971256	5.76146e-09	Ramp1
ENSMUSG00000030878	0.0366212	0.962763	0.710936	0.0868	-0.210268	0.854182	0.259729	0.604239	-0.173647	0.759483	0.970665	0.0099921	Cdr2
ENSMUSG00000027673	0.523675	0.0116323	0.575999	0.00188633	0.273158	0.403774	0.394267	0.0403925	0.796833	2.18838e-05	0.970265	1.19539e-08	Ndufb5
ENSMUSG00000001642	0.780296	0.000638711	0.219219	0.400151	0.413436	0.18137	0.750855	0.000264869	1.19373	1.45959e-08	0.970074	1.28279e-06	Akr1b3
ENSMUSG00000028184	-0.546677	0.0076402	1.05926	3.58975e-10	-0.597636	0.0137223	-0.089214	0.720199	-1.14431	1.36643e-09	0.970044	6.67411e-09	Lphn2
ENSMUSG00000003812	0.0635512	0.815272	0.451812	0.00405311	0.211765	0.487666	0.517541	0.000618428	0.275316	0.124532	0.969353	2.63992e-11	Dnase2a
ENSMUSG00000096255	0.198946	0.740933	1.12156	0.000921894	0.0303238	0.980888	-0.152762	0.727794	0.22927	0.651511	0.968795	0.0032697	Dynlt1b
ENSMUSG00000020787	-0.142191	0.657106	1.22615	5.721e-11	-0.227315	0.610484	-0.25774	0.26048	-0.369506	0.119015	0.96841	2.24773e-07	P2rx1
ENSMUSG00000074269	0.374365	0.675898	0.687898	0.284178	1.09593	0.155221	0.280205	0.710463	1.47029	0.01066	0.968102	0.0868098	Rec114
ENSMUSG00000034187	0.382572	0.0202249	0.6056	1.38583e-05	0.211965	0.419269	0.362356	0.0127758	0.594538	5.80914e-05	0.967956	1.87959e-13	Nsf
ENSMUSG00000020538	0.337321	0.269867	0.687085	0.00306698	-0.133404	0.828454	0.280425	0.309851	0.203917	0.488495	0.96751	1.1589e-05	Srebf1
ENSMUSG00000042215	-0.187757	0.777537	1.09284	0.00244341	0.135697	0.912024	-0.125829	0.797428	-0.0520596	0.931675	0.967014	0.00563306	Bag2
ENSMUSG00000038422	0.528787	0.555799	0.659236	0.353328	0.0796339	0.963487	0.30662	0.697271	0.608421	0.429909	0.965856	0.107074	Hdhd3
ENSMUSG00000036743	0.19371	0.722819	0.982005	0.00218482	0.514441	0.355627	-0.0161894	0.974435	0.708152	0.0510402	0.965816	0.00147652	Psma8
ENSMUSG00000016528	0.598721	0.0170416	0.121326	0.664238	0.283099	0.514049	0.84405	4.8591e-05	0.88182	0.00010342	0.965376	4.1485e-06	Mapkapk2
ENSMUSG00000062075	1.00989	0.000113977	1.35564	1.03877e-08	-0.234692	0.668019	-0.392228	0.153384	0.775198	0.0032454	0.963412	5.04273e-05	Lmnb2
ENSMUSG00000074863	0.425769	0.741901	1.31359	0.103261	0.532067	0.770685	-0.350718	0.715764	0.957836	0.307505	0.962875	0.234738	Gm5665
ENSMUSG00000049751	0.667617	0.00210962	0.422943	0.049046	0.497159	0.0552547	0.539566	0.00711066	1.16478	2.8353e-09	0.962509	2.27285e-07	Rpl36al
ENSMUSG00000032477	0.93264	6.27495e-06	1.53454	1.39155e-16	-0.125442	0.804228	-0.572143	0.00284687	0.807197	9.92087e-05	0.962399	3.13469e-07	Cdc25a
ENSMUSG00000020018	0.943875	0.128611	1.30542	0.0117605	0.385477	0.729337	-0.343279	0.588802	1.32935	0.0139179	0.962142	0.0631313	Snrpf
ENSMUSG00000038178	-0.136892	0.546198	0.406847	0.00788705	0.0286735	0.949251	0.555174	0.000104247	-0.108219	0.588003	0.962021	7.52972e-12	Slc43a2
ENSMUSG00000019832	0.955453	4.43088e-10	0.750923	3.29217e-07	0.436077	0.0245665	0.210991	0.234729	1.39153	7.02948e-21	0.961914	1.36323e-11	Rab32
ENSMUSG00000063316	0.817168	0.195755	0.999048	0.0569449	-0.303422	0.811508	-0.0375282	0.963202	0.513746	0.407689	0.96152	0.0579636	Rpl27
ENSMUSG00000001794	0.540237	0.00991962	0.682082	0.000188666	0.303397	0.347288	0.278497	0.192394	0.843634	8.5197e-06	0.960579	4.12321e-08	Capns1
ENSMUSG00000064367	0.245353	0.774676	1.57158	0.0028007	0.891756	0.29785	-0.611494	0.318604	1.13711	0.0448005	0.960086	0.0687524	mt-Nd5
ENSMUSG00000028973	0.366377	0.368151	0.561723	0.0735864	0.120731	0.887088	0.397598	0.249457	0.487109	0.153685	0.959321	0.000852647	Abcb8
ENSMUSG00000018102	-0.440083	0.412797	0.131031	0.79514	0.411486	0.622769	0.828221	0.0403312	-0.0285973	0.96267	0.959252	0.0105625	Hist1h2bc
[truncated: 11,629 more rows]

## Sheet: norm. counts
	CTR adult MG 1	CTR adult MG 2	CTR adult MG 3	NEO-MG 1	NEO-MG 2	NEO-MG 3	NEO-MG 4	CD11c+NEO-MG 1	CD11c+NEO-MG 2	CD11c+NEO-MG 3	CD11c+NEO-MG 4	EAE-MG 1	EAE-MG 2	EAE-MG 3	CD11c+EAE-MG 1	CD11c+EAE-MG 2	CD11c+EAE-MG 3	external_gene_name
ENSMUSG00000038642	5275.13	5387.62	4555.47	3616.13	3350.48	2894.52	2879.22	2674.91	2724.29	2791.67	2581.85	9572.04	9769.23	8440.23	13760.8	11781.4	11179.8	Ctss
ENSMUSG00000007891	10657.8	10287.2	8599.98	5068.35	6536.67	7288.64	7882.78	14386.5	15234.9	16096.5	14518.2	11328.4	9521.02	9734.73	12893	17666.9	16385.1	Ctsd
ENSMUSG00000060802	1408.2	1419.12	1246.58	3802.18	1065.16	1489.09	1494.12	1797.19	1799.67	1798.42	1640.47	3723.92	3829.27	3070.92	8825.16	5578.49	5786.1	B2m
ENSMUSG00000004207	4657.18	4709.75	3991.65	3288.29	4657.76	4366.49	4514.8	5578.83	5519.12	5706.24	5712.61	7357.31	7436.75	6234.75	8474.52	10317.9	10646.8	Psap
ENSMUSG00000064351	1592.43	1405.89	1800.19	11606	2652.58	2769.63	2862.87	3541.29	4200.88	4316.65	4501.58	2335.24	2562.39	2242.35	7344.13	4131.92	3468.26	mt-Co1
ENSMUSG00000024621	13119.2	13089.5	11175.1	7734.77	9404.52	10354.3	11395.7	9140.75	10062.7	9686.16	9304	11047.1	10274.3	10622.3	7212.31	9287.9	9169.39	Csf1r
ENSMUSG00000021939	2929.39	2885.42	2479.71	6401.46	6890	7319.69	7491.45	15987.1	16484.7	17077.9	14361	4941	4621.49	4083.06	6216.29	8288.74	7895.38	Ctsb
ENSMUSG00000036887	3364.47	3322.06	2925.78	2477.32	2996.55	2359.34	2468.56	2523.94	2370.07	2594.88	2775.41	4555.22	4386.8	4325.62	6104.65	5880.61	5617.81	C1qa
ENSMUSG00000021190	4472.83	4503.47	3807.97	8136.13	6092.22	5909.22	6223.6	5421.93	5666.05	5908.69	5813.69	5451.1	5664.46	5226.87	5709.9	5989.7	6103.74	Lgmn
ENSMUSG00000002985	414.709	820.399	661.422	3656.08	8900.85	6487.51	5246.75	14988	13139.1	14928.7	14943.5	1996.64	1094.92	1105.47	4938.01	5193.84	4141.18	Apoe
ENSMUSG00000046805	2995.27	3179.13	2782.43	2470	2576.18	2996.44	2715.51	4103.93	4589.45	4225.76	3670.7	4498.42	4977.93	3899.62	4772.01	4956.79	5343.49	Mpeg1
ENSMUSG00000027447	12702.3	11599.6	9705.15	2750.96	4341.41	3664.01	4156.36	3134.69	3055.03	3454.76	3512.83	7454.17	6301.52	7411.98	4537.96	5651.26	5265.15	Cst3
ENSMUSG00000064370	1519.21	1346.31	1601	10891.8	2177.45	2225.08	2573.73	2906.49	3340.34	3507.58	3706.4	1850.65	2016.62	1835.12	4129.71	3111.97	2464.41	mt-Cytb
ENSMUSG00000036905	3151.9	3093.09	2568.12	2515.2	1847.9	2357.7	2458.34	2741.86	2608.3	2761.66	2978.06	4446.55	4228.42	4222.58	4043.03	5388.8	5131.59	C1qb
ENSMUSG00000022108	2969.29	2855.09	2634.95	3604.69	3332.23	3381.43	3049.25	3750.09	3644.85	3622.55	3441.93	3208.9	2844.29	2839.55	3976.01	3629.58	3423.14	Itm2b
ENSMUSG00000017707	5673.79	5773.4	4989.14	7610.24	4675.25	5955.5	5912.72	4966.5	5044.41	4852.67	4475.78	4523.16	4428.23	4694.1	3881.3	3829.28	3633.09	Serinc3
ENSMUSG00000034708	1860.32	1821.13	1540.9	2270.26	2716.86	2648.95	2864.73	3989.31	4129.77	4275.55	3714.18	3582.64	3617.8	3058.94	3845.57	5366.98	5426.25	Grn
ENSMUSG00000024610	52.5924	85.2035	69.9332	39.5193	39.7153	31.1802	33.5809	59.5658	55.5493	52.0712	101.702	1153.74	1194.73	954.636	3704.7	2607.45	2753.54	Cd74
ENSMUSG00000021665	8130.29	8065.13	7684.57	2870.24	3332.07	5981.86	5774.66	5102.84	5631.6	5640.56	4855.61	6976.24	6890.78	6665.55	3701.62	6718.31	6519.37	Hexb
ENSMUSG00000064367	1007.67	872.237	1132.57	8001.47	1255.86	1324.84	1355.87	1643.9	2148.62	2032.9	1988.18	1194.56	1283.86	1092.42	3341.23	1783.22	1500.85	mt-Nd5
ENSMUSG00000052336	7591.16	7841.11	7032.33	6157.27	4774.36	5692.36	5868.13	4572.08	5043.97	4961.33	4157.29	4679.55	4394.64	4905.37	3207.37	3382.9	3274.21	Cx3cr1
ENSMUSG00000028581	4105.12	3893.57	3190.63	4052.94	4700.41	3964.52	4259.49	3988.56	4254.54	4398.08	3992.28	3676.64	3606.73	3700.86	3047.86	3933.12	3567.35	Laptm5
ENSMUSG00000086503	1186.68	901.92	1326.72	2505.08	1070.84	2777.95	1033.29	1311.57	1787.38	1419.22	1134.58	1593.13	1451.55	1232.47	3034.53	940.64	1300.44	Xist
ENSMUSG00000016256	1054.91	1043.99	854.534	1541.43	1464.36	1177.45	1264.82	1993.93	2049.97	2212.03	2015.27	1705.2	1618.16	1479.01	2991.28	2634.53	2696.1	Ctsz
ENSMUSG00000030786	2470.68	2394.14	2205.68	2058.89	1797.28	2034.34	2044.89	1440.81	1631.78	1471.03	1371.3	3751.06	4183.95	3742.93	2943.92	3248.4	3304.66	Itgam
ENSMUSG00000036896	2933.74	2939.62	2655.89	1653.97	2891.76	2810.98	2775.16	2998.98	2819.1	3054.89	3218.51	4113.42	3791.76	3747.32	2813.13	4577.15	4608.29	C1qc
ENSMUSG00000064341	854.396	766.948	975.262	8705.35	1574.97	1649.95	1514.38	1886.08	2241.35	2129.96	2288.17	987.934	1188.75	1120.11	2712.61	1963.03	1542.37	mt-Nd1
ENSMUSG00000073411	700.623	502.166	505.536	209.254	396.72	341.531	327.547	523.159	500.962	508.418	717.762	2308.54	2247.88	1875.86	2640.8	3149.96	3410.4	H2-D1
ENSMUSG00000018593	3798.82	3572.54	2992.73	3939.47	4334.35	4248.04	4796.32	2872.59	3015.31	3180.57	2857.67	3236.37	3068.6	3087.03	2525.58	3259.56	3075.47	Sparc
ENSMUSG00000033880	290.771	281.585	237.453	241.513	214.305	212.658	191.527	309.055	302.342	312.139	272.388	1231.33	1365.26	1074.45	2355.47	2162.09	2407.94	Lgals3bp
ENSMUSG00000064345	735.803	651.119	743.63	7701.01	936.906	936.693	1129.73	1275.02	1478.92	1600.75	1543.94	719.808	852	824.441	2353.42	1401.78	1072.07	mt-Nd2
ENSMUSG00000061232	898.65	583.794	574.301	150.925	314.487	264.793	329.591	333.315	337.896	331.804	706.729	2335.13	2328.88	1860.02	2351.02	3386.5	3702.85	H2-K1
ENSMUSG00000029580	2819.25	2654.84	2501.81	3260.35	2768.41	3427.12	3165.2	3323.26	3651.88	3433.07	3675.41	3115.88	3353.92	3304.82	2245.88	3602.12	3907	Actb
ENSMUSG00000036353	4791.44	4930.01	4565.56	8518.92	3105.47	3705.48	3990.79	1817.22	2057.98	2067.81	1661.73	2194.83	1754.7	2049.19	2192.37	1286.66	1120.37	P2ry12
ENSMUSG00000037902	3249.36	3331.21	3152.24	3259.78	3560.97	3956.32	3691.07	4226.08	4559.82	4585.04	4114.94	2643.21	2156.88	2415.94	2154.25	2230.89	2051.42	Sirpa
ENSMUSG00000027848	2266.19	2228.3	1826.17	2056.45	1047.37	1249.86	1441.16	1053.18	1130.29	1202.39	918.465	2277.46	2296.46	2339.4	2089.28	2239.48	2132.66	Olfml3
ENSMUSG00000092341	4130.72	1931.8	2697.77	1550.06	854.98	1199.24	1035.33	802.947	942.094	819.919	3643.61	1988.21	1574.28	1393.02	2071.33	1238.91	1097.26	Malat1
ENSMUSG00000019978	1875.73	1872.86	1844.53	2674.81	1495.96	1321.79	1410.5	1039.83	1113.61	1108.73	1047.29	1422.52	1241.06	1296.1	2062.95	1204	1184.45	Epb41l2
ENSMUSG00000005142	1462.4	1568.28	1438.53	1595.64	1906.36	2071.72	1971.49	2038.1	2113.84	2171.06	2006.02	2089.55	1929.93	1759.11	2020.9	2345.5	2213.07	Man2b1
ENSMUSG00000031447	1072.44	1037.54	886.978	2865.93	1856.34	2016.89	2071.28	2925.35	2955.39	3081.99	2616.4	1247.85	1217.65	1137.82	1977.64	1653.08	1614.75	Lamp1
ENSMUSG00000049775	1985.25	1908.78	1812.73	1739.3	2451.76	3237.79	3204.4	3707.82	3304.13	3244.86	3921.7	2644.41	2917.95	2670.35	1970.29	3753.69	4016.61	Tmsb4x
ENSMUSG00000024661	1049.44	769.421	827.778	375.612	467.906	418.973	374.931	679.209	642.848	662.089	877.578	1030.4	1109.31	988.583	1957.64	2000.89	2118.13	Fth1
ENSMUSG00000039218	1088.35	1022.16	1161.27	1834.95	1259.39	1372.64	1124.16	1123.84	1203.37	1114.53	1218.95	1312.2	1178.17	1197.06	1956.62	1156.77	1109.99	Srrm2
ENSMUSG00000023150	2988.31	3031.79	2989.5	1662.59	1570.98	1735.83	1789.95	926.155	1030.32	992.373	1035.28	1918.5	1575.46	1735.28	1931.66	1441.44	1238.57	Ivns1abp
ENSMUSG00000064373	2885.13	2812.29	2392.2	5408.75	3469.69	4299.01	4419.11	7836.52	8072.75	7695.76	6702.82	2265.2	1934.44	1989.95	1922.42	2104.72	1787.06	Selenop
ENSMUSG00000022587	864.962	897.833	720.364	775.097	508.562	582.174	666.482	561.616	554.293	554.683	532.149	1714.07	1776.35	1639.03	1914.56	2202.65	2176.39	Ly6e
ENSMUSG00000028649	1816.06	997.96	2059.49	1240.6	1019.9	1297.54	810.492	953.488	1144.66	855.217	1256.92	1480.63	836.72	880.486	1896.44	495.799	685.371	Macf1
ENSMUSG00000040249	2814.03	1800.8	2799.88	3317.92	4357.83	4320.09	3598.34	3842.37	5027.84	4779.55	4920.99	2727.8	1834.04	1979.7	1836.09	1620.22	1788.31	Lrp1
ENSMUSG00000034707	1314.22	1275.65	1241.28	1275.49	1142.79	1165.97	1029.76	1479.27	1629.47	1578.69	1336.58	1412.67	1400.42	1315.4	1816.77	1418.34	1398.01	Gns
ENSMUSG00000022961	1504.17	1267.8	1639.65	1351.07	980.016	1256.3	1026.23	968.531	1076.41	957.328	1062.7	1298.74	1116.27	1092.69	1799.5	844.382	905.571	Son
ENSMUSG00000048163	4211.4	4455.29	3530.58	1186.21	792.539	677.891	894.111	369.123	408.016	435.428	375.254	2804.41	2332.9	2890.93	1766.68	1860.1	1751.91	Selplg
ENSMUSG00000021423	723.497	726.187	565.124	1280.55	652.621	794.229	1013.96	994.169	995.206	1077.97	985.961	1521.67	1643.14	1480.61	1744.8	1996.14	1922.29	Ly86
ENSMUSG00000070327	301.586	207.7	327.546	137.984	141.432	185.829	124.818	198.029	193.924	151.03	164.168	1140.82	1028.11	741.105	1670.77	810.242	1246.6	Rnf213
ENSMUSG00000020719	3441.42	2158.08	2139.63	1536.93	1116.4	1311.25	1690.16	1004.34	988.292	992.877	2213.7	1696.23	1740.5	1665.65	1645.47	1518.7	1407.28	Ddx5
ENSMUSG00000021477	811.633	750.708	623.807	2938.88	2086.32	2016.42	2130.18	4323.23	4558.5	4715.89	3724.24	1499.35	1421.67	1306.88	1630.42	1798.49	1588.32	Ctsl
ENSMUSG00000044786	5692.94	2902.41	2894.89	675.695	740.53	886.784	1108.55	448.578	488.342	446.774	3885.36	2090.97	2161.88	2051.72	1627.52	2148.36	1451.71	Zfp36
ENSMUSG00000003814	1102.15	1023.66	792.878	2076.52	1219.04	1120.4	1352.9	1284.55	1446.21	1489.94	1379.25	1307.61	1434.51	1435.35	1620.34	1761.79	1718.14	Calr
ENSMUSG00000030560	493.522	600.034	543.925	448.945	311.879	435.843	397.787	746.057	730.087	642.423	570.602	1290.97	1735.5	1284.52	1553.83	1538.85	2200.06	Ctsc
ENSMUSG00000026864	3136.49	1587.21	1504.06	885.941	1040.62	981.447	1550.98	999.148	1164.53	1225.97	2481.41	2057.16	2572.58	2633.2	1512.29	2358.2	2242.97	Hspa5
ENSMUSG00000020048	830.031	895.682	762.373	1604.83	1173.63	957.43	1089.96	1005.19	1147.08	1149.7	983.689	1156.91	1285.33	1202.51	1494.68	1346.98	1478.56	Hsp90b1
ENSMUSG00000052160	1244.73	1255.75	1045.19	1068.05	1139.72	1242.94	1299.2	1240.37	1279.09	1306.52	1374.55	1481.4	1348.8	1319.4	1471.6	1699.54	1474.13	Pld4
ENSMUSG00000036908	1718.6	1713.04	1703.25	1178.15	1819.98	1733.95	1500.44	1491.77	1476.39	1536.96	1567.46	1762.55	1595.14	1624.39	1457.92	1676.95	1573.37	Unc93b1
ENSMUSG00000034994	959.065	953.22	862.936	1257.29	1609.8	1401.34	1453.43	1652.06	1693.34	1675.63	1796.56	1312.42	1384.36	1223.55	1442.19	1936.08	2065.12	Eef2
ENSMUSG00000017760	1177.73	1157.67	996.073	1434.34	1507.93	1412.24	1448.97	2268.42	2281.51	2447.26	2281.85	1264.93	1061.22	1084.17	1435.36	1599.56	1389.71	Ctsa
ENSMUSG00000037706	1361.96	1395.46	1181.82	755.967	754.031	804.891	818.111	693.511	768.385	811.221	747.292	1688.68	1752.65	1717.44	1426.29	1787.84	1796.2	Cd81
ENSMUSG00000052684	9286.75	5430.86	6484.92	1579.51	1281.48	1231.11	2432.51	531.635	788.246	853.704	4695.79	1964.24	1806.22	1887.57	1421.34	1079.25	827.235	Jun
ENSMUSG00000027248	955.833	998.713	843.289	1457.79	1138.34	1063.34	1214.65	1106.47	1236.07	1231.64	1064.33	1314.83	1496.9	1396.88	1407.66	1644.48	1699.73	Pdia3
ENSMUSG00000027422	1035.27	1011.83	986.379	1196.53	990.755	800.556	888.722	860.896	1010.35	990.356	919.925	1112.04	1083.55	1080.57	1391.76	1175.64	1208.12	Rrbp1
ENSMUSG00000007613	2727.63	2739.91	2921.51	1490.8	1126.84	1472.69	1276.16	1027.33	1150.04	1034.48	977.199	1521.12	1338.81	1450.79	1381.67	1017.39	1074.01	Tgfbr1
ENSMUSG00000022817	2085.69	2218.52	1792.95	741.338	1509.77	1238.14	1300.13	1048.41	1079.92	1148.44	1150.97	2088.02	1855.79	1953.2	1374.15	2164.15	2189.27	Itgb5
ENSMUSG00000014361	1234.41	1210.8	1295.82	931.141	721.199	703.432	674.287	671.475	728.661	728.272	757.351	1078.55	1005.39	1003.49	1373.64	844.639	816.577	Mertk
ENSMUSG00000030737	2332.32	2375	2099.56	1396.46	1277.8	1380.84	1507.5	942.258	1036.14	1022.63	944.912	1795.71	1739.13	1782.01	1371.59	1416.93	1317.18	Slco2b1
ENSMUSG00000064363	401.656	334.176	442.845	3398.57	633.904	583.228	621.7	751.778	921.025	957.202	989.53	487.905	503.202	483.375	1360.99	969.261	693.813	mt-Nd4
ENSMUSG00000037742	743.759	676.93	562.797	948.583	991.829	998.904	1118.02	1394.62	1386.3	1361.74	1505.97	1053.82	1104.81	926.813	1314.31	1685.68	1731.56	Eef1a1
ENSMUSG00000059498	881.495	954.511	737.555	930.203	375.855	620.25	663.137	853.586	885.361	871.479	832.473	1285.72	1305.51	1306.22	1296.71	1383.3	1177.95	Fcgr3
ENSMUSG00000073418	12.9374	19.8146	15.3859	7.82301	11.3329	13.958	8.49527	41.0263	31.4077	18.9167	18.3053	1307.06	1386.41	1028.65	1276.19	1763.84	1915.09	C4b
ENSMUSG00000025232	945.142	890.735	824.546	924.201	1075.14	1058.65	1002.63	1453.21	1423.28	1453.89	1357.02	972.613	857.583	845.075	1273.63	1145.22	1107.64	Hexa
ENSMUSG00000035967	1439.4	1339.96	1416.16	2549.34	2166.4	2358.05	2507.21	1766.37	1982.38	2074.87	1722.57	1114.12	945.542	958.231	1261.32	929.859	786.544	Ints6l
ENSMUSG00000028859	1067.22	1058.72	1013.01	395.305	323.232	409.951	411.538	405.99	438.523	446.522	453.134	1054.47	798.52	902.984	1259.78	1015.46	827.927	Csf3r
ENSMUSG00000020101	3492.76	3515.22	3159.48	1550.44	1597.52	1517.44	1671.02	1164.31	1248.03	1275.76	1208.57	2254.81	1876.55	2318.9	1231.91	1444.78	1275.66	Vsir
ENSMUSG00000032359	538.895	591.968	494.031	247.889	251.433	243.939	225.532	241.571	234.307	220.743	262.491	931.463	810.763	748.426	1207.63	1110.44	1094.49	Ctsh
ENSMUSG00000026425	1760.25	1584.09	1678.43	1118.32	833.962	858.9	897.827	629.417	694.643	698.521	642.965	959.042	739.064	821.911	1197.72	659.823	593.886	Srgap2
ENSMUSG00000036606	1497.95	1452.78	1421.72	1780.38	2214.73	2166.5	2048.42	1965.22	2157.29	2141.31	2045.12	1425.69	1275.83	1319.66	1190.71	1325.67	1405.62	Plxnb2
ENSMUSG00000023944	972.118	754.795	712.22	1725.99	1232.85	952.158	1161.13	1097.25	1124.25	1095.87	1249.62	886.812	1047.31	1104.53	1165.92	1182.7	1294.35	Hsp90ab1
ENSMUSG00000045962	770.486	648.968	768.06	1569.19	738.382	868.976	780.575	789.281	875.376	788.656	813.976	772.776	760.026	766.798	1164.72	598.731	676.374	Wnk1
ENSMUSG00000069662	1433.93	1508.38	1516.21	2058.89	1578.19	1917.66	1667.12	1554.27	1612.79	1525.37	1284.17	1198.82	1141.93	1067.93	1113.61	1152.92	1049.23	Marcks
ENSMUSG00000026395	647.543	654.776	678.355	558.475	469.133	515.862	522.1	409.168	478.795	412.863	454.269	931.901	934.67	873.697	1106.94	777.771	799.692	Ptprc
ENSMUSG00000031665	1286.87	1386.64	1386.56	2050.82	1629.9	1445.16	1369.99	1024.89	1089.03	1147.3	1006.4	1100.44	950.733	987.252	1092.92	841.173	773.672	Sall1
ENSMUSG00000022488	1566.2	1506.98	1308.75	1461.16	1246.2	1323.67	1465.88	1315.38	1402.98	1375.73	1266.33	1208.78	1220.09	1250.17	1080.95	1106.97	1046.19	Nckap1l
ENSMUSG00000026131	670.292	399.565	725.534	437.879	361.587	406.085	270.501	307.783	379.924	313.399	460.922	665.307	508.883	485.372	1073.94	321.122	505.03	Dst
ENSMUSG00000004980	855.639	712.314	668.531	1100.31	1246.66	943.723	971.412	896.598	846.954	828.618	1059.62	825.526	834.663	778.113	1066.42	996.213	898.928	Hnrnpa2b1
ENSMUSG00000030342	542.127	540.13	492.222	850.306	236.244	421.902	476.389	1054.45	1128.42	1158.52	945.236	456.168	418.574	398.176	1058.04	587.437	570.357	Cd9
ENSMUSG00000026473	1773.67	1225.53	1218.4	1257.29	813.097	888.073	914.365	891.195	886.459	852.444	848.86	958.604	939.371	1060.74	1050.69	732.723	599.975	Glul
ENSMUSG00000025982	894.175	967.632	929.246	925.514	801.284	924.86	939.265	713.004	810.413	772.898	737.557	972.284	945.052	886.61	1046.42	847.591	843.705	Sf3b1
ENSMUSG00000000290	644.435	684.674	620.059	272.084	311.112	301.346	297.259	269.645	290.71	296.885	280.014	1035.1	1096.09	1048.22	1033.25	1203.49	1399.53	Itgb2
ENSMUSG00000039361	1287.49	1201.12	1159.2	1499.61	841.172	1062.75	1138.46	891.725	913.234	890.515	941.018	1102.41	1238.12	1312.34	1027.1	1028.17	1015.46	Picalm
ENSMUSG00000022283	346.587	323.421	305.184	1282.05	730.404	626.928	682.648	722.221	758.728	768.36	829.552	454.636	561.972	448.763	1026.59	754.541	782.807	Pabpc1
ENSMUSG00000021624	436.463	411.395	398.38	939.58	373.86	525	540.868	637.257	725.039	659.694	492.56	548.535	655.024	466.602	1024.36	765.45	835.954	Cd180
ENSMUSG00000033192	1270.71	1248.65	1115.51	677.571	731.018	715.499	704.389	469.13	487.464	500.981	489.64	1112.15	1077.68	1055.94	1013.42	999.55	1033.04	Lpcat2
ENSMUSG00000030557	886.592	888.584	992.583	1097.5	496.288	503.912	516.897	345.074	388.703	368.237	403.972	641.777	553.744	549.805	1001.45	463.328	434.998	Mef2a
ENSMUSG00000031207	700.375	724.897	638.414	1053.99	667.503	666.527	740.81	809.727	808.657	747.685	777.795	797.838	936.922	816.586	999.232	943.592	1052.42	Msn
ENSMUSG00000054364	4401.35	3656.54	3863.55	689.199	1439.04	1509.48	1823.21	743.303	855.075	913.962	3518.84	1945.31	1758.23	1941.89	975.64	1485.46	1145.7	Rhob
ENSMUSG00000064368	263.175	234.265	306.218	2078.96	366.803	342.351	368.428	453.875	568.997	541.825	507.649	322.542	318.469	294.605	970.853	570.495	403.719	mt-Nd6
ENSMUSG00000026193	5.23012	3.79001	4.01116	6.3226	3.66201	7.51433	3.66396	37.4243	39.7475	27.2369	22.0371	502.242	569.22	259.327	964.356	949.111	1446.31	Fn1
ENSMUSG00000018008	1446.61	1490.64	1295.82	976.528	1229.01	999.724	1148.87	1005.19	970.406	1003.47	1052.16	1184.82	1036.73	1182.81	962.305	1076.04	922.318	Cyth4
ENSMUSG00000001750	1014.88	1080.34	943.077	457.947	916.961	766.814	794.883	701.457	723.503	803.153	932.256	1209.66	1024.78	1117.05	959.227	1476.35	1211.58	Tcirg1
ENSMUSG00000026288	1525.67	1604.85	1478.34	794.04	924.785	926.5	985.906	773.92	848.381	847.149	849.671	1371.08	1330.19	1319.53	950.166	1124.43	1118.3	Inpp5d
ENSMUSG00000032046	1141.06	1115.19	1007.06	1073.68	1187.59	1121.8	1145.9	1154.88	1218.19	1341.31	1179.2	1011.35	961.214	1032.65	949.141	1148.81	992.904	Abhd12
ENSMUSG00000020120	680.858	616.811	625.876	662.004	533.109	549.955	532.692	919.481	969.199	917.744	885.042	685.772	736.028	605.85	922.812	840.403	926.608	Plek
ENSMUSG00000022443	674.021	637.568	664.136	1096.56	1101.68	830.9	864.751	756.228	882.618	881.816	825.334	876.087	916.255	957.033	913.068	792.531	930.069	Myh9
ENSMUSG00000021556	1457.18	1361.9	1241.28	1153.2	966.669	937.396	1034.22	680.692	757.521	768.486	700.888	1035.87	1061.02	1076.05	906.058	923.314	878.998	Golm1
ENSMUSG00000032089	1225.21	1158.85	1012.62	385.927	485.549	539.645	536.78	409.168	414.052	413.493	434.15	1202.98	1127.92	1109.33	900.417	1069.11	1036.78	Il10ra
ENSMUSG00000037926	947.131	898.263	1006.41	767.971	544.155	692.302	619.284	414.465	486.477	453.959	590.397	925.663	930.948	986.719	879.73	579.094	613.954	Ssh2
ENSMUSG00000038418	7403.32	4013.59	3969.8	932.641	609.051	686.913	1346.77	258.097	345.687	364.203	4403.26	1182.74	1592.4	1151.66	875.969	954.501	703.917	Egr1
ENSMUSG00000054675	2525.63	2802.5	2410.81	564.852	745.439	857.494	1000.4	342.32	380.912	421.561	326.255	2253.82	1928.07	2258.19	875.285	1679.9	1634.54	Tmem119
ENSMUSG00000037685	438.079	423.871	467.404	353.856	309.425	387.457	335.166	257.674	289.503	271.168	249.511	947.113	1011.46	851.065	874.772	768.916	833.463	Atp8a1
ENSMUSG00000015243	594.959	533.677	669.953	1212.66	1472.03	1579.3	1078.63	2519.81	2724.29	2347.3	2466.32	730.533	579.897	572.436	869.131	473.852	594.024	Abca1
ENSMUSG00000026748	1126.26	1062.6	1123.26	1440.16	896.096	912.09	878.502	853.904	983.793	962.244	731.391	721.011	595.96	666.555	868.618	521.596	516.795	Plxdc2
ENSMUSG00000055541	640.706	705.861	656.639	528.279	274.292	343.172	378.834	307.465	343.054	341.763	295.265	708.316	739.848	694.378	854.77	726.434	692.844	Lair1
ENSMUSG00000021948	756.687	783.08	742.209	442.005	597.851	543.277	539.567	467.647	495.036	509.175	578.066	761.176	622.798	667.354	846.906	731.824	693.121	Prkcd
ENSMUSG00000074622	795.348	741.351	840.962	228.947	291.014	214.298	189.669	241.253	253.071	277.219	304.513	946.347	956.414	918.426	845.367	798.691	744.884	Mafb
ENSMUSG00000025261	631.382	439.25	639.577	735.899	467.906	595.881	490.325	475.063	552.756	490.139	573.685	597.673	443.649	459.946	843.657	340.759	413.546	Huwe1
ENSMUSG00000019970	1848.01	1407.61	1294.14	297.966	180.553	259.872	339.811	220.595	268.324	316.425	419.386	923.365	897.253	926.414	839.041	957.71	751.389	Sgk1
ENSMUSG00000007850	993.499	825.991	874.57	1070.3	766.765	787.668	853.045	527.185	597.747	574.349	722.954	606.757	573.334	545.012	838.528	533.404	473.613	Hnrnph1
ENSMUSG00000058715	382.015	372.141	292.775	831.551	369.565	405.265	422.873	566.489	526.969	567.038	576.605	464.266	457.264	465.137	836.99	664.315	594.716	Fcer1g
ENSMUSG00000027620	659.601	655.636	635.053	746.59	628.381	586.508	622.071	478.982	515.885	514.217	557.785	624.267	604.384	569.773	828.613	597.448	560.53	Rbm39
ENSMUSG00000021998	714.422	748.557	658.837	913.136	620.404	688.084	727.988	693.935	718.894	661.837	632.257	939.015	1099.22	1087.89	823.313	855.291	967.576	Lcp1
ENSMUSG00000023992	1262.38	1270.92	1073.11	662.004	1168.11	1066.5	1131.96	1284.23	1246.61	1361.86	1385.58	1178.25	885.793	1046.09	816.474	1084.9	942.386	Trem2
ENSMUSG00000024013	1100.65	1114.65	1102.07	508.961	1129.29	879.872	940.008	609.077	644.165	689.823	769.52	1310.45	1138.4	1164.31	809.123	1171.79	981.555	Fgd2
ENSMUSG00000073421	16.6667	26.2675	23.2707	8.01057	5.80987	3.76528	4.77888	9.66799	7.92454	10.4705	10.3551	353.732	349.421	292.608	809.123	687.16	790.973	H2-Ab1
ENSMUSG00000028465	937.186	915.041	959.234	985.343	1128.99	1180.5	1136.05	1153.82	1299.61	1201.64	1232.9	1022.63	1042.51	1039.84	792.711	965.282	1079.41	Tln1
ENSMUSG00000026656	285.55	282.984	230.99	191.061	81.7519	136.857	136.897	210.742	190.962	177.252	166.277	658.412	725.254	647.119	776.982	786.242	726.892	Fcgr2b
ENSMUSG00000020100	652.018	703.28	650.047	715.081	380.918	475.208	456.506	385.543	421.294	405.551	372.171	714.554	713.402	652.843	770.315	661.235	678.035	Slc29a3
ENSMUSG00000015950	500.981	521.417	503.855	436.191	409.3	393.901	376.975	367.533	351.503	360.421	315.708	736.771	786.864	825.639	767.238	731.054	702.394	Ncf1
ENSMUSG00000016534	675.388	666.821	629.883	1097.5	607.056	829.025	805.289	944.801	1019.68	949.134	827.605	840.957	893.433	765.866	763.134	933.581	1020.58	Lamp2
ENSMUSG00000035697	1409.44	1457.4	1401.95	538.595	966.975	854.097	858.434	699.126	726.466	764.074	849.347	1183.72	1006.66	1182.55	760.912	1031.89	854.915	Hmha1
ENSMUSG00000031838	131.778	173.177	132.624	330.6	185.616	235.035	258.237	281.616	262.618	274.068	270.765	647.796	743.08	590.674	753.39	1137.91	1104.46	Ifi30
ENSMUSG00000021242	433.604	420.107	375.372	418.561	505.8	575.73	619.47	932.512	902.7	942.2	889.747	704.705	653.555	593.469	752.535	1072.96	1057.54	Npc2
ENSMUSG00000023010	807.158	798.674	790.422	796.291	799.903	898.031	857.69	819.05	852.112	878.413	815.761	908.043	967.875	914.965	747.064	1056.79	1044.25	Tmbim6
ENSMUSG00000062078	921.648	905.684	995.556	1403.21	767.378	971.958	860.849	890.242	922.671	872.235	773.576	685.444	618.782	627.283	743.474	546.11	552.78	Qk
ENSMUSG00000032399	367.72	355.578	306.994	872.062	539.092	623.296	716.468	743.091	732.94	749.576	810.894	558.384	594.589	529.703	741.935	864.404	866.126	Rpl4
ENSMUSG00000047126	973.236	854.061	899.258	1018.16	1031.41	1071.66	937.035	1472.38	1489.23	1226.47	1211	829.685	790.292	773.188	733.387	703.717	767.859	Cltc
ENSMUSG00000098112	670.043	662.842	621.869	520.215	515.312	406.437	429.376	284.688	288.955	309.617	293.643	797.291	818.11	802.741	730.823	779.311	714.851	Bin2
ENSMUSG00000029919	644.435	594.549	665.817	1094.87	661.673	622.359	641.211	640.117	613.22	619.984	668.601	460.326	358.237	359.437	722.788	369.637	303.93	Hpgds
ENSMUSG00000032562	718.151	697.795	631.175	1254.86	925.246	833.36	855.646	919.163	866.377	926.064	872.224	769.165	812.037	812.326	722.788	807.419	881.766	Gnai2
ENSMUSG00000021250	9656.7	3885.29	4434.23	356.482	569.622	782.748	1330.42	479.936	553.305	426.225	4926.02	1873.19	2021.62	1859.62	708.94	1226.21	943.909	Fos
ENSMUSG00000024393	786.646	701.559	783.83	812.233	872.163	800.673	758.277	643.401	674.013	688.184	727.984	821.586	755.912	768.262	708.427	742.733	723.155	Prrc2a
ENSMUSG00000026657	602.667	593.151	609.201	571.416	368.798	369.766	371.215	248.033	292.905	274.068	281.636	535.73	512.311	515.858	706.546	401.979	408.978	Frmd4a
ENSMUSG00000026034	516.519	492.271	496.875	517.589	361.894	342.469	351.146	267.632	286.431	279.614	369.737	460.326	368.13	388.857	705.179	398.257	306.144	Clk1
ENSMUSG00000032440	734.312	794.48	772.714	576.48	592.175	600.567	511.509	683.659	753.241	745.164	659.677	790.724	796.267	757.745	704.324	737.856	829.311	Tgfbr2
ENSMUSG00000051504	1775.91	1726.92	1542.45	1046.3	895.789	1293.44	1437.63	756.969	789.234	819.793	761.083	1210.1	1046.82	1123.31	701.075	801.387	706.962	Siglech
ENSMUSG00000002602	36.0591	65.3072	55.1977	64.6512	123.175	129.476	89.3267	183.516	207.312	183.176	203.594	250.203	267.144	162.678	700.05	723.225	869.863	Axl
ENSMUSG00000031591	532.307	538.194	484.725	761.406	679.009	669.69	671.685	785.573	823.471	757.14	735.448	641.449	650.126	575.098	693.04	620.935	638.037	Asah1
ENSMUSG00000018707	574.448	398.597	575.465	550.035	576.066	625.17	526.932	593.61	746.328	659.189	679.634	664.978	539.639	546.743	686.373	444.076	619.767	Dync1h1
ENSMUSG00000069516	247.511	318.797	337.628	209.816	224.278	346.335	246.716	1106.78	968.869	817.272	851.456	996.689	1005.29	1474.22	685.518	770.456	670.423	Lyz2
ENSMUSG00000041515	717.778	725.219	698.519	330.787	608.59	491.962	451.675	475.063	479.893	496.695	582.771	789.302	837.993	748.959	682.099	915.741	940.726	Irf8
ENSMUSG00000030451	712.557	560.026	700.716	442.568	468.673	492.548	404.291	380.246	450.813	404.669	401.214	679.096	570.2	567.244	680.218	372.46	528.005	Herc2
ENSMUSG00000029823	403.397	322.991	426.429	554.537	298.685	344.695	304.506	265.089	287.309	264.235	327.877	307.658	278.506	252.538	676.628	287.111	246.492	Luc7l2
ENSMUSG00000036362	1591.93	1688.31	1485.06	1877.34	960.379	1105.75	1192.17	718.089	827.97	847.023	629.174	867.113	825.652	863.446	674.747	624.785	615.061	P2ry13
ENSMUSG00000027423	789.133	758.559	675.899	803.98	761.702	790.129	843.382	979.443	974.905	912.954	968.762	722.762	670.892	656.038	672.354	815.89	736.026	Snx5
ENSMUSG00000015733	751.342	743.825	663.748	583.232	585.578	656.92	658.492	634.82	616.841	595.276	619.277	715.868	756.597	696.774	670.815	753.386	739.487	Capza2
ENSMUSG00000033705	522.859	407.846	616.957	433.753	403.163	495.594	357.093	388.192	441.924	382.86	483.799	529.821	333.945	339.601	669.277	238.597	289.813	Stard9
ENSMUSG00000034422	112.51	120.049	133.141	145.861	112.129	120.806	98.2461	130.546	129.62	107.665	112.41	374.635	416.027	312.444	665.686	341.658	457.835	Parp14
ENSMUSG00000040033	81.0596	85.7413	81.825	90.7209	82.0588	72.6541	76.3194	94.42	82.544	86.7385	71.1986	447.303	533.077	418.81	665.174	589.105	589.872	Stat2
ENSMUSG00000079110	455.234	476.569	433.28	91.6587	110.748	111.082	93.4148	75.1389	76.1794	80.3093	66.3311	651.736	626.716	597.197	663.806	699.481	606.065	Capn3
ENSMUSG00000022148	306.932	301.804	312.94	657.69	432.773	364.143	311.009	364.143	367.195	308.735	366.168	344.539	328.558	308.317	644.829	281.079	306.006	Fyb
ENSMUSG00000021910	674.021	642.623	681.198	612.303	591.254	668.753	609.436	594.987	657.114	630.069	657.73	598.439	520.539	569.374	644.316	533.661	460.88	Nisch
ENSMUSG00000036594	9.82961	21.858	17.4541	1.2587	0.286808	0.602021	0.505029	2.14625	0.901532	1.01583	2.89163	279.861	292.513	239.358	643.461	721.172	754.849	H2-Aa
ENSMUSG00000030447	1052.55	1036.89	995.168	1187.9	1052.28	1118.4	1184.92	1134.65	1236.73	1231.14	1096.13	753.843	750.525	734.315	639.358	705.77	741.009	Cyfip1
ENSMUSG00000020368	643.565	640.149	592.527	1077.24	940.741	880.692	958.219	879.012	1030.1	991.365	756.54	698.905	757.773	730.588	638.333	766.734	801.353	Canx
ENSMUSG00000054693	494.641	531.849	468.18	820.86	591.408	606.777	604.976	560.133	630.119	570.441	475.037	571.626	673.242	579.358	636.623	563.565	668.485	Adam10
ENSMUSG00000024381	928.112	885.035	869.011	506.336	837.184	693.473	728.732	563.946	557.146	580.526	622.522	779.999	683.527	743.767	636.452	720.915	722.463	Bin1
ENSMUSG00000038608	733.068	679.404	768.448	683.76	420.346	491.728	461.523	297.613	344.48	331.678	368.764	581.148	522.988	522.115	636.11	358.471	368.288	Dock10
ENSMUSG00000039621	883.111	886.648	892.537	550.598	739.61	705.189	649.944	581.426	591.273	564.894	630.472	757.564	667.267	719.805	634.742	609.64	670.423	Prex1
ENSMUSG00000048120	967.021	1018.61	945.533	738.15	530.961	641.338	606.834	568.502	617.39	580.526	553.891	772.448	760.907	767.064	633.033	628.764	679.142	Entpd1
ENSMUSG00000053580	808.401	707.044	875.991	400.557	277.053	360.745	293.542	268.797	275.567	244.821	312.301	648.672	508.393	553.266	632.691	311.625	354.032	Tanc2
ENSMUSG00000030579	489.917	477.752	369.426	511.962	474.963	503.326	599.773	879.86	831.701	822.819	883.906	595.375	505.259	533.563	630.126	713.214	658.105	Tyrobp
ENSMUSG00000026177	433.356	453.231	422.551	245.451	284.111	293.262	260.466	317.848	327.142	335.586	337.45	431.544	419.063	422.538	629.443	568.955	572.848	Slc11a1
ENSMUSG00000031785	1362.08	1292.21	1089.01	849.931	572.384	647.196	711.822	330.666	395.287	389.037	335.99	1013.11	852.49	1010.02	627.562	691.139	575.616	Adgrg1
ENSMUSG00000020143	468.909	407.416	435.994	611.177	436.608	430.22	427.332	464.045	503.595	442.992	406.406	472.146	459.321	439.977	622.262	412.632	485.654	Dock2
ENSMUSG00000042228	567.238	627.136	573.913	616.429	476.957	539.762	545.514	473.05	492.402	482.702	408.191	628.316	665.896	630.877	621.749	601.426	616.584	Lyn
ENSMUSG00000030894	510.304	492.594	433.28	1380.7	596.163	790.246	813.837	1025.53	1099.56	1070.78	938.908	456.168	404.273	402.968	619.527	469.103	449.392	Tpp1
ENSMUSG00000052142	704.974	745.223	673.443	281.649	489.538	427.057	434.022	308.207	323.96	362.69	354.973	728.125	655.905	704.362	618.33	729.899	663.088	Rasal3
ENSMUSG00000062127	760.665	909.663	850.915	1034.48	603.681	546.206	647.714	383.954	438.852	455.598	469.034	629.848	619.762	627.15	617.988	460.248	495.896	Cttnbp2nl
ENSMUSG00000031659	447.03	483.13	447.24	477.078	670.265	703.315	635.636	646.156	673.135	661.459	598.671	574.472	544.439	483.775	615.937	593.597	633.054	Adcy7
ENSMUSG00000018774	607.018	585.407	467.016	1136.13	518.687	549.955	663.137	848.395	915.758	962.244	834.257	479.478	437.478	483.908	612.859	617.726	513.196	Cd68
ENSMUSG00000038612	1213.78	819.754	795.075	381.239	450.416	400.696	393.513	367.004	365.33	330.292	767.411	662.79	803.907	770.392	611.834	708.722	577.554	Mcl1
ENSMUSG00000028270	11.57	10.0278	12.1545	8.76077	5.96329	6.10844	4.77888	9.24423	6.49799	5.42803	7.75911	446.428	777.95	479.515	608.927	942.694	1147.64	Gbp2
ENSMUSG00000047250	1129.49	1185.95	1075.44	823.673	871.089	935.522	1001.51	685.354	734.367	748.82	730.905	910.451	932.025	933.203	607.047	831.548	812.979	Ptgs1
ENSMUSG00000079227	739.408	845.995	739.106	905.071	567.321	767.166	710.707	408.956	428.866	409.963	340.695	854.637	955.925	900.987	604.653	656.999	672.361	Ccr5
ENSMUSG00000060216	554.558	598.313	536.428	526.779	490.305	420.73	488.095	348.146	347.553	364.581	371.198	556.633	512.507	600.259	603.969	559.201	453.406	Arrb2
ENSMUSG00000030795	437.955	402.254	441.94	612.49	493.68	482.121	449.259	369.758	402.091	375.8	382.068	423.774	382.039	343.328	602.26	447.157	368.841	Fus
ENSMUSG00000021134	811.508	716.185	660.258	581.169	563.179	431.977	488.095	333.95	308.487	374.414	643.29	516.907	458.733	450.893	597.986	447.542	378.391	Srsf5
ENSMUSG00000015839	230.978	233.834	214.832	314.095	138.824	167.435	150.833	211.484	189.645	186.832	157.515	302.952	296.822	269.977	593.028	366.171	382.682	Nfe2l2
ENSMUSG00000000594	235.205	253.623	226.078	278.648	198.196	257.881	263.068	322.085	343.383	324.115	324.632	396.852	402.216	328.951	592.173	590.132	551.119	Gm2a
ENSMUSG00000030921	135.632	158.336	154.856	148.862	91.4173	119.283	113.669	130.44	119.525	107.539	100.89	343.883	373.223	297.4	590.292	369.508	383.235	Trim30a
ENSMUSG00000027639	141.102	143.709	131.977	169.868	142.199	122.915	106.98	188.601	151.238	127.457	114.032	380.217	482.339	396.312	585.335	534.559	559.008	Samhd1
ENSMUSG00000055065	562.017	674.672	706.016	551.536	598.925	642.158	555.176	562.675	515.008	540.69	380.608	622.735	552.275	580.823	584.651	515.051	497.003	Ddx17
ENSMUSG00000025534	390.096	394.726	346.418	756.53	1007.32	922.517	971.598	1282.43	1355.35	1402.83	1198.99	637.728	736.224	616.5	582.599	915.998	952.49	Gusb
ENSMUSG00000026872	334.653	360.956	372.916	822.548	314.487	370.118	348.545	321.661	359.294	326.006	445.346	314.991	301.524	249.609	580.206	271.967	290.089	Zeb2
ENSMUSG00000015852	2858.53	2623.33	2303.14	2695.07	3573.09	3976	4305.57	3915.57	4071.94	4192.73	3618.94	1531.19	1349.19	1867.47	579.693	1034.33	760.662	Fcrls
ENSMUSG00000027660	460.828	467.643	510.06	351.23	222.59	252.491	272.545	172.18	188.328	206.75	258.434	430.668	393.009	383	577.128	338.192	369.395	Skil
ENSMUSG00000015947	420.552	461.405	384.291	292.527	377.696	360.042	360.623	324.84	303.988	298.272	288.613	718.494	740.142	695.842	575.932	773.664	781.976	Fcgr1
ENSMUSG00000044583	522.735	566.049	506.828	636.497	281.963	442.404	431.792	473.897	534.431	473.247	464.978	504.649	560.992	575.631	575.077	436.247	443.856	Tlr7
ENSMUSG00000027111	592.722	611.434	669.177	875.25	841.633	941.614	791.353	648.381	726.356	669.527	623.82	713.351	765.511	704.096	572.512	529.939	540.185	Itga6
ENSMUSG00000028656	563.757	557.768	515.618	917.824	556.582	560.734	581.563	700.185	683.231	685.032	641.83	547.55	604.972	608.646	570.803	611.18	577	Cap1
ENSMUSG00000053113	1272.7	846.318	955.098	60.3375	82.2122	81.9096	112.554	27.9956	34.6998	36.8176	166.115	1034.01	1135.96	1038.24	567.896	1183.08	946.262	Socs3
ENSMUSG00000045817	711.563	631.223	693.478	489.269	515.619	457.635	381.249	284.794	293.234	319.198	346.211	597.126	574.313	571.371	566.871	416.867	390.155	Zfp36l2
ENSMUSG00000017466	454.986	457.426	390.883	585.107	504.419	511.41	491.44	751.884	771.786	731.928	682.068	423.993	372.146	331.214	564.477	503.628	517.902	Timp2
ENSMUSG00000066406	514.903	465.707	495.583	559.6	486.93	497.937	430.306	402.176	447.96	409.333	469.683	561.667	592.924	552.467	561.913	443.563	468.63	Akap13
ENSMUSG00000095041	417.32	484.958	399.673	267.395	237.625	323.723	287.968	289.35	297.843	306.088	229.392	491.626	395.066	443.305	560.887	538.409	402.196	AC149090.1
ENSMUSG00000037876	518.135	484.42	565.253	812.42	516.233	590.609	554.99	443.387	509.192	470.6	619.439	424.211	420.141	394.315	559.006	264.779	309.881	Jmjd1c
ENSMUSG00000073489	13.5589	19.7071	16.1615	13.262	8.11114	8.21728	5.52216	26.7243	18.2396	13.1179	14.2491	216.824	279.387	191.7	558.323	356.93	372.716	Ifi204
ENSMUSG00000030671	660.098	655.636	695.158	1224.85	972.038	874.951	898.385	612.149	707.592	716.674	579.201	547.659	547.867	527.173	558.152	429.06	445.655	Pde3b
ENSMUSG00000033004	493.522	350.954	537.462	316.158	250.665	314.936	251.361	225.256	266.678	231.459	270.928	461.093	354.319	351.848	557.468	202.147	298.809	Mycbp2
ENSMUSG00000005610	975.35	909.663	831.914	956.835	910.978	1078.45	1136.05	1154.67	1172.98	1135.08	1351.51	757.455	902.738	831.896	557.297	769.814	852.562	Eif4g2
ENSMUSG00000027508	816.481	881.594	976.167	321.785	327.681	342.234	300.418	217.628	243.415	238.014	194.67	681.723	664.035	719.805	556.1	430.215	455.205	Pag1
ENSMUSG00000025130	515.276	544.324	453.961	812.983	593.095	695.934	749.358	787.374	854.087	873.622	792.073	644.294	735.636	709.953	551.142	840.66	846.196	P4hb
ENSMUSG00000025283	597.446	570.458	560.212	140.985	264.78	249.797	212.153	283.523	233.758	247.09	343.291	454.307	496.639	440.243	550.287	682.155	600.252	Sat1
ENSMUSG00000038235	776.701	817.818	710.928	462.449	440.751	457.049	511.323	309.69	340.42	337.351	310.516	734.91	703.117	708.356	549.604	688.315	629.594	F11r
ENSMUSG00000074151	21.3905	20.675	24.4341	10.0736	10.7193	12.6693	13.1408	17.2957	18.0201	16.0173	19.4411	386.564	417.006	309.382	548.236	458.964	496.865	Nlrc5
ENSMUSG00000030655	566.99	381.605	601.446	501.834	365.116	489.384	370.472	354.609	429.963	353.739	422.469	453.103	343.544	361.034	546.355	226.918	284.276	Smg1
ENSMUSG00000040229	1781.63	1793.17	1589.76	1389.14	960.379	1154.84	1321.12	998.724	1081.79	1109.86	905.972	846.32	605.363	738.309	546.355	522.88	426.832	Gpr34
ENSMUSG00000021218	506.326	515.286	447.111	640.998	593.095	589.672	617.24	646.897	633.74	576.87	605.161	525.552	540.619	511.198	541.568	585.512	592.778	Gdi2
ENSMUSG00000029119	365.109	349.125	332.458	390.241	451.797	391.792	361.181	460.231	477.369	490.265	459.786	469.957	465.002	400.838	540.372	530.452	537.417	Man2b2
ENSMUSG00000004266	369.584	397.629	371.236	377.675	377.696	314.116	336.281	375.373	348.211	366.22	310.516	400.354	375.77	403.234	539.859	480.013	484.685	Ptpn6
ENSMUSG00000055436	343.355	336.005	351.976	602.362	319.857	342.586	343.714	244.961	271.617	271.546	288.126	335.456	315.335	294.072	539.175	343.839	297.01	Srsf11
ENSMUSG00000027995	207.608	220.176	212.635	156.364	163.677	209.494	178.706	225.892	235.953	213.053	276.444	327.139	357.159	282.491	531.995	567.415	687.585	Tlr2
ENSMUSG00000010608	308.797	270.078	305.701	689.949	358.212	317.162	307.665	265.195	297.514	267.26	300.619	282.268	274.49	262.921	530.969	256.565	258.949	Rbm25
ENSMUSG00000030124	474.627	414.084	368.909	131.42	262.172	247.571	232.408	588.207	638.678	708.606	578.066	683.036	526.612	564.981	527.379	754.798	613.124	Lag3
ENSMUSG00000032870	795.597	697.902	651.727	495.833	363.735	316.108	348.173	341.154	356.99	355.504	390.019	453.103	405.448	461.144	526.866	342.941	334.655	Smap2
ENSMUSG00000040253	98.5874	112.413	106.513	185.622	115.504	124.906	121.845	99.6111	97.3581	85.8561	73.4701	428.261	634.944	420.807	525.84	455.371	578.246	Gbp7
ENSMUSG00000025743	120.839	128.975	120.603	129.357	127.317	142.832	119.801	220.595	220.151	185.572	184.935	515.922	627.892	491.496	524.985	746.455	853.67	Sdc3
ENSMUSG00000045983	398.051	392.575	416.476	787.663	694.044	646.962	667.969	582.38	683.45	674.695	576.119	475.757	561.972	526.907	522.592	492.59	593.332	Eif4g1
ENSMUSG00000007880	634.117	527.009	617.732	706.454	598.925	510.121	451.117	352.066	401.103	362.69	476.498	500.819	441.004	468.732	519.001	295.454	346.973	Arid1a
ENSMUSG00000020372	302.332	287.393	256.454	352.918	472.355	612.752	648.086	726.776	685.864	710.497	808.135	563.637	570.2	472.193	518.318	897.902	926.608	Rack1
ENSMUSG00000024300	369.46	392.144	380.025	372.611	456.86	415.575	398.53	523.689	522.579	539.934	532.798	477.18	439.045	441.574	517.976	515.307	501.709	Myo1f
ENSMUSG00000020841	96.2255	91.0111	110.391	344.103	313.567	346.335	249.317	400.693	453.227	414.628	374.443	296.167	402.412	278.763	516.437	444.461	625.995	Cpd
ENSMUSG00000066306	524.848	486.033	495.453	467.325	425.869	411.357	424.917	371.877	408.346	396.601	396.671	459.342	435.127	446.766	513.36	380.931	407.733	Numa1
ENSMUSG00000001248	480.594	462.158	438.967	359.295	417.585	352.661	377.719	271.34	299.928	315.164	315.708	529.821	445.51	510.799	512.163	541.361	444.825	Gramd1a
ENSMUSG00000039501	240.55	223.94	234.092	186.56	188.838	186.18	178.706	183.198	179.769	174.352	181.528	441.393	485.375	382.334	508.231	442.023	501.017	Znfx1
ENSMUSG00000040659	563.012	502.058	460.941	565.415	552.132	464.899	444.428	589.266	539.259	579.518	626.578	581.367	615.06	619.961	508.231	707.567	713.743	Efhd2
ENSMUSG00000040462	324.708	320.948	285.925	438.067	452.257	327.941	346.129	397.409	402.31	417.023	384.015	397.508	402.118	381.935	507.034	449.852	451.33	Os9
ENSMUSG00000020422	434.226	397.844	415.184	231.01	287.793	275.571	275.518	331.302	342.724	324.871	365.519	451.352	412.991	405.631	506.863	434.322	484.408	Tns3
ENSMUSG00000004609	474.13	493.562	473.609	530.53	330.596	414.638	321.229	404.401	387.277	324.745	372.658	415.128	374.301	373.415	504.983	264.908	253.412	Cd33
ENSMUSG00000029050	644.435	642.408	691.281	496.02	409.147	376.21	366.569	333.739	344.37	355	335.016	512.529	505.945	509.867	504.299	436.504	453.683	Ski
ENSMUSG00000000787	1293.46	834.165	854.664	804.731	605.522	658.443	691.939	588.313	644.275	611.79	1065.95	526.318	548.651	504.276	504.128	463.841	462.679	Ddx3x
ENSMUSG00000035545	378.41	380.422	410.272	389.866	513.778	476.497	330.706	354.397	297.843	308.231	339.559	404.95	331.79	364.229	503.786	429.06	338.392	Leng8
ENSMUSG00000046410	335.772	363.537	335.56	454.571	305.436	318.1	309.337	241.783	262.947	265.748	208.624	496.989	535.623	534.096	501.905	453.445	411.885	Kcnk6
ENSMUSG00000030824	307.926	316.323	279.979	556.037	353.302	321.029	351.332	449.213	446.972	470.852	423.118	364.786	364.114	345.858	501.734	443.948	453.544	Nucb1
ENSMUSG00000039899	17.4126	22.8259	23.2707	12.3243	13.6342	19.8159	13.3266	25.1352	20.8732	15.8912	19.9278	451.462	622.015	364.096	501.392	556.506	786.129	Fgl2
ENSMUSG00000020432	488.798	473.235	408.333	307.343	244.068	275.923	300.232	359.058	369.39	385.759	339.235	500.272	480.38	468.066	500.88	552.142	500.325	Tcn2
ENSMUSG00000004677	290.523	307.72	317.076	260.643	308.044	308.61	288.711	360.436	388.923	395.214	417.601	397.07	360.881	351.582	495.751	367.07	429.462	Myo9b
ENSMUSG00000026365	856.633	856.427	824.546	1109.69	820.308	811.686	888.536	789.916	822.923	747.181	657.73	621.531	628.284	639.664	494.896	481.039	472.921	Cfh
ENSMUSG00000027829	603.661	377.625	402.775	342.04	254.961	270.065	406.335	194.11	239.135	249.485	815.437	358.657	338.941	315.639	493.699	357.572	325.659	Ccnl1
ENSMUSG00000022180	902.504	854.384	772.067	1050.99	806.347	783.568	853.231	705.27	766.958	777.814	673.955	587.276	582.835	581.355	493.015	509.275	513.611	Slc7a8
ENSMUSG00000008200	237.567	231.146	220.003	417.999	227.806	219.921	238.726	174.511	176.477	179.521	166.277	309.081	312.103	283.689	492.673	343.711	283.169	Fnbp4
ENSMUSG00000027184	287.539	271.584	260.978	694.45	459.161	414.521	419.342	415.418	457.836	428.369	374.28	304.813	387.524	346.79	491.819	349.487	400.12	Caprin1
ENSMUSG00000020709	415.828	409.782	405.618	333.788	263.859	256.123	255.078	202.373	209.726	186.328	213.491	295.948	279.779	291.277	489.938	241.677	235.697	Adap2
ENSMUSG00000026234	232.718	208.991	204.879	898.694	431.852	362.737	448.33	439.149	457.507	439.966	503.918	290.695	372.146	329.35	489.254	440.868	493.128	Ncl
ENSMUSG00000032580	438.452	441.831	446.206	500.709	404.544	371.524	378.834	308.525	298.172	316.425	256.487	359.97	324.052	348.387	488.057	321.636	283.308	Rbm5
ENSMUSG00000041642	731.95	724.251	851.432	888.566	913.739	913.379	832.791	601.025	654.7	654.651	728.146	546.127	423.373	459.014	485.493	374.899	367.595	Kif21b
ENSMUSG00000021451	457.099	498.724	482.915	290.088	474.81	443.81	339.811	383.636	415.808	391.81	356.92	500.71	473.425	474.722	482.758	499.264	540.739	Sema4d
ENSMUSG00000063870	319.363	265.238	298.721	816.734	677.015	621.07	594.942	575.494	666.77	644.692	589.585	391.27	425.724	362.632	479.338	406.215	474.858	Chd4
ENSMUSG00000031827	364.736	366.656	329.226	444.631	472.662	460.798	486.609	627.934	568.119	609.016	686.611	514.28	538.072	498.019	477.971	753.258	779.07	Cotl1
ENSMUSG00000027763	486.436	531.203	545.089	683.76	416.511	467.359	380.692	420.504	452.02	399.5	393.913	382.187	356.963	338.935	477.629	341.914	372.578	Mbnl1
ENSMUSG00000033685	482.21	434.733	391.917	393.054	448.575	416.512	384.594	648.381	592.151	599.94	641.992	553.678	601.25	607.98	474.21	702.562	589.457	Ucp2
ENSMUSG00000003847	267.152	228.134	311.777	516.276	240.847	313.765	248.76	220.595	247.146	213.053	245.292	250.75	205.142	198.223	473.013	143.622	165.388	Nfat5
ENSMUSG00000034663	355.786	391.284	403.292	447.632	298.839	320.443	336.652	248.457	283.797	281.127	304.513	432.419	456.97	422.404	472.842	394.022	406.902	Bmp2k
ENSMUSG00000028809	342.609	349.125	339.05	697.639	376.315	361.8	378.09	283.099	309.694	320.081	308.407	286.099	271.649	264.119	472.329	284.288	242.202	Srrm1
ENSMUSG00000034116	588.993	567.447	502.304	401.119	552.286	464.547	530.091	413.088	439.73	454.842	480.716	559.369	569.612	585.349	472.158	590.004	568.419	Vav1
ENSMUSG00000098557	846.067	749.633	801.021	663.504	607.516	694.762	562.237	536.614	524.664	502.619	507.325	635.758	564.812	555.13	470.619	527.5	420.881	Kctd12
ENSMUSG00000040747	818.47	827.497	695.029	710.955	373.247	706.126	714.238	655.267	685.974	629.439	601.592	658.631	635.042	703.297	469.936	586.795	519.286	Cd53
ENSMUSG00000030096	296.863	301.804	299.497	636.497	503.806	559.679	493.484	748.812	809.425	755.123	671.035	379.013	414.95	341.731	469.594	407.626	440.396	Slc6a6
ENSMUSG00000025809	434.102	428.495	410.53	1277.17	911.898	910.215	880.175	759.83	829.507	814.751	663.084	429.793	446.195	411.089	467.2	445.103	472.782	Itgb1
ENSMUSG00000028657	295.744	292.125	270.543	421.75	268.462	261.63	310.638	324.416	341.627	354.748	301.755	343.992	365.289	343.195	466.003	447.413	407.317	Ppt1
ENSMUSG00000022884	574.697	435.163	452.281	401.494	350.387	360.745	405.22	275.472	283.468	288.313	336.963	393.349	397.417	386.727	464.807	422.001	342.406	Eif4a2
ENSMUSG00000037965	276.973	252.763	268.863	324.035	246.063	269.011	259.166	191.037	205.337	192.253	228.905	320.025	324.836	293.407	464.465	317.015	297.148	Zc3h7a
ENSMUSG00000052681	422.914	427.635	388.427	691.449	475.116	473.334	480.848	509.175	473.308	446.017	521.278	431.653	477.05	465.271	461.729	476.034	511.259	Rap1b
ENSMUSG00000048578	551.451	595.624	552.069	568.04	691.743	681.523	615.196	608.017	652.176	648.852	524.523	585.416	610.261	617.698	460.875	536.612	591.394	Mlec
ENSMUSG00000024991	227.746	203.506	201.131	745.652	504.419	340.711	387.381	357.257	406.59	368.363	386.125	263.773	304.56	251.206	460.533	309.058	363.72	Eif3a
ENSMUSG00000028478	284.556	262.119	248.181	850.868	631.91	493.954	440.711	767.245	647.018	699.403	676.876	309.409	312.886	312.31	459.678	375.54	386.003	Clta
ENSMUSG00000020009	672.156	717.261	696.839	690.512	487.85	684.921	594.384	526.02	543.1	538.043	499.537	594.499	532.391	594.268	458.823	462.815	417.698	Ifngr1
ENSMUSG00000027642	414.585	416.773	352.622	510.462	480.793	497.351	561.866	511.506	557.914	582.543	519.169	518.767	598.997	559.39	457.626	680.615	722.324	Rpn2
ENSMUSG00000042286	1537.73	1484.51	1480.92	1061.68	2019.89	1811.63	1780.66	4476.1	4187.16	3777.48	3130.41	832.092	701.06	928.544	457.455	679.973	616.584	Stab1
ENSMUSG00000038393	2261.09	1450.2	1373.12	602.175	499.05	696.754	743.411	483.22	486.586	464.296	682.23	1009.06	1083.26	1213.43	454.036	747.354	624.75	Txnip
ENSMUSG00000038147	320.73	320.84	311.777	316.346	181.32	232.106	220.887	346.663	381.351	347.814	293.643	280.08	285.852	265.983	451.301	292.245	297.84	Cd84
ENSMUSG00000006699	515.401	482.807	455.125	517.589	393.344	462.321	470.443	551.128	540.795	503.754	503.106	444.129	462.553	480.18	450.617	498.238	508.075	Cdc42
ENSMUSG00000017677	647.294	661.766	589.812	712.08	596.777	678.126	775.93	507.162	537.284	578.005	636.8	500.71	480.282	432.788	450.617	478.729	433.476	Wsb1
ENSMUSG00000030798	632.874	643.913	600.541	470.138	490.458	482.824	502.032	390.734	434.133	462.153	409.164	554.773	494.68	514.926	450.617	539.821	454.79	Cd37
ENSMUSG00000019087	395.317	406.986	329.226	414.248	308.197	393.549	419.9	484.385	484.721	473.751	414.194	421.913	411.423	425.999	449.933	511.329	494.235	Atp6ap1
ENSMUSG00000034330	324.957	348.373	309.45	328.537	305.589	284.71	273.102	242.842	256.254	255.915	273.361	413.267	459.223	433.587	449.249	387.733	445.794	Plcg2
ENSMUSG00000001525	257.332	308.365	260.719	896.631	779.652	819.184	949.857	913.654	948.788	1023.89	967.464	428.698	588.124	528.105	448.736	767.247	883.011	Tubb5
ENSMUSG00000024308	298.479	304.386	303.375	138.172	185.77	214.649	177.591	215.615	232.661	225.534	235.557	474.006	511.038	449.162	448.565	614.774	684.817	Tapbp
ENSMUSG00000036833	329.556	337.51	300.79	278.273	354.376	344.812	363.225	460.125	497.889	502.998	528.417	416.879	337.863	348.387	447.711	415.199	401.228	Pnpla7
ENSMUSG00000032294	197.787	189.31	172.823	344.479	354.376	287.639	302.09	572.316	569.985	611.16	552.268	350.121	415.341	409.225	446.514	561.383	653.399	Pkm
ENSMUSG00000060586	10.5755	17.7712	14.8689	0.508494	0.747063	0.836337	1.24831	2.25219	1.01127	0.511578	2.08038	238.274	252.06	217.126	446.001	558.688	618.383	H2-Eb1
ENSMUSG00000037266	641.452	526.686	602.609	312.782	628.228	640.167	482.707	516.803	411.199	431.016	454.432	599.315	578.819	567.643	445.83	669.834	542.123	Rsrp1
ENSMUSG00000040479	296.614	332.563	314.232	300.216	409.607	352.896	358.208	519.663	536.406	582.921	598.509	423.883	364.31	380.736	445.659	555.094	514.719	Dgkz
ENSMUSG00000040225	253.976	225.768	281.53	679.821	344.864	343.523	286.481	285.854	331.97	305.709	298.348	271.434	278.702	244.683	443.778	160.435	246.492	Prrc2c
ENSMUSG00000037321	85.0375	97.8942	90.8731	63.7135	101.083	95.7342	97.6886	100.353	94.944	103.127	93.1023	497.317	624.855	464.605	443.437	687.545	761.493	Tap1
ENSMUSG00000029304	13.5589	8.30701	7.11337	150.175	97.7074	148.924	161.982	5139.5	5896.94	5503.78	3250.96	96.7685	77.5135	62.9682	443.266	533.661	371.332	Spp1
ENSMUSG00000048154	438.204	272.659	511.74	423.063	432.926	449.551	276.261	288.184	347.224	296.633	452.971	420.272	266.85	321.23	443.266	197.527	236.389	Kmt2d
ENSMUSG00000054387	422.043	381.82	447.369	350.855	296.231	417.684	397.601	269.433	304.537	294.994	266.06	405.06	352.752	370.752	442.582	320.224	305.037	Mdm4
ENSMUSG00000052593	365.979	361.171	347.193	496.771	401.015	437.835	423.616	369.334	430.073	396.727	344.913	379.67	389.091	368.755	442.069	401.723	415.483	Adam17
ENSMUSG00000042625	263.92	261.474	252.705	341.478	359.592	238.198	216.427	190.084	210.714	199.06	227.607	256.66	231.98	238.959	441.727	279.026	225.87	Safb2
ENSMUSG00000032525	229.486	200.387	243.011	423.438	279.815	303.221	260.466	245.067	253.62	245.073	299.646	285.552	268.907	239.758	441.214	218.19	227.946	Nktr
ENSMUSG00000063286	102.938	123.706	140.121	89.2205	58.1255	62.6957	45.2875	71.3251	74.3139	59.0047	68.7649	279.314	341.977	259.859	441.043	267.86	298.394	Gm8995
ENSMUSG00000022892	291.766	305.138	286.571	271.521	283.19	276.86	260.838	382.789	386.289	371.388	327.553	446.975	519.756	469.797	440.872	528.912	609.387	App
ENSMUSG00000030789	31.211	32.3977	30.7677	9.32343	8.41798	11.9663	8.68109	313.504	392.873	428.369	284.07	81.9941	79.7663	58.5751	439.675	328.053	383.374	Itgax
ENSMUSG00000030744	292.388	263.302	235.902	336.976	528.813	506.841	544.399	593.398	573.825	580.022	697.481	485.279	462.357	398.575	439.333	676.508	726.338	Rps3
ENSMUSG00000040061	349.57	341.382	344.35	265.519	216.3	261.161	236.496	187.224	210.055	206.246	217.872	375.839	325.522	310.18	437.966	370.92	342.821	Plcb2
ENSMUSG00000052085	538.149	559.166	567.709	439.567	330.596	362.503	361.181	297.507	329.666	303.566	315.384	493.815	458.733	470.729	437.795	301.101	381.574	Dock8
ENSMUSG00000024164	20.5203	26.6976	37.2307	23.0147	25.4474	89.1733	23.9183	33.3986	31.298	25.9763	35.017	148.643	163.415	227.51	436.598	211.901	374.1	C3
ENSMUSG00000004730	689.435	657.142	519.495	927.202	1535.85	1523.77	1683.1	1853.34	1974.04	1935.7	1607.54	726.812	652.477	653.242	435.914	770.456	762.877	Adgre1
ENSMUSG00000073490	6.22461	8.95229	9.44003	19.4512	9.64532	9.50602	5.52216	57.341	38.2113	26.7326	37.2885	153.896	207.688	132.459	433.35	250.02	246.354	Ifi207
ENSMUSG00000020849	354.294	339.661	313.715	1041.42	549.064	456.58	481.406	510.87	515.776	493.291	449.726	337.754	371.166	358.105	432.666	384.525	428.216	Ywhae
ENSMUSG00000039852	429.751	374.507	378.733	252.015	185.923	163.217	141.356	164.023	162.87	142.584	182.339	320.353	284.677	306.187	431.982	279.667	251.752	Rere
ENSMUSG00000022912	455.607	476.569	469.085	477.078	476.344	523.126	482.707	502.925	571.85	560.482	466.276	517.344	533.468	497.886	431.811	506.708	504.754	Pros1
ENSMUSG00000026074	375.054	330.95	332.199	721.27	486.623	372.695	373.259	344.121	369.17	367.228	392.615	309.191	302.406	300.063	431.469	289.935	277.079	Map4k4
ENSMUSG00000021876	1041.61	966.233	850.786	687.136	630.989	697.34	784.849	671.687	678.293	695.622	576.768	597.126	542.284	577.361	431.127	499.393	450.223	Rnase4
ENSMUSG00000038733	408.369	386.767	406.523	694.825	498.283	567.88	585.651	634.82	655.687	622.631	666.654	377.919	383.704	359.703	430.956	345.636	321.784	Wdr26
ENSMUSG00000015656	365.731	302.88	282.047	445.194	197.736	214.649	307.85	263.712	295.319	289.195	303.215	331.297	334.827	383.798	428.905	396.717	356.938	Hspa8
ENSMUSG00000029076	232.47	231.146	198.546	336.039	273.985	232.575	248.202	250.152	258.448	273.311	255.027	280.846	283.305	263.321	426.682	362.578	347.942	Sdf4
ENSMUSG00000007817	569.103	521.847	574.431	709.454	460.849	437.952	457.621	388.51	444.668	422.191	493.209	407.358	341.292	378.74	425.657	274.148	301.715	Zmiz1
ENSMUSG00000042699	201.268	197.806	197.382	691.262	437.836	496.062	468.584	418.597	456.3	433.915	494.832	286.099	324.738	283.955	425.315	355.904	317.909	Dhx9
ENSMUSG00000018654	498.992	502.918	515.876	467.137	387.054	389.683	404.291	312.021	334.604	326.51	351.728	469.957	497.325	488.301	425.144	406.856	392.093	Ikzf1
ENSMUSG00000027363	273.492	278.144	277.135	493.582	288.867	258.584	250.804	247.397	249.011	248.351	247.239	269.136	268.515	239.891	423.776	245.913	272.235	Usp8
ENSMUSG00000028760	313.023	293.953	305.443	597.111	396.566	357.113	328.476	313.186	345.687	346.05	363.41	292.118	259.993	273.039	423.092	238.084	230.853	Eif4g3
ENSMUSG00000066036	345.592	233.834	359.732	259.142	255.421	283.304	220.329	256.614	307.609	289.069	303.053	392.583	308.968	316.57	421.382	235.003	334.794	Ubr4
ENSMUSG00000042726	246.268	244.374	225.173	124.48	198.35	159.585	165.327	155.971	152.006	153.3	165.952	405.935	426.703	370.353	420.87	490.023	442.057	Trafd1
ENSMUSG00000028248	263.796	250.504	277.135	363.796	360.666	249.328	164.769	187.435	158.919	135.399	182.502	227.001	183.985	206.077	419.502	219.217	164.419	Pnisr
ENSMUSG00000016559	1167.66	638.966	728.119	354.231	322.772	370.001	438.482	303.228	296.197	298.902	905.809	537.7	530.824	531.966	419.331	507.093	425.448	H3f3b
ENSMUSG00000053641	275.979	319.12	361.283	307.906	221.209	242.299	203.048	193.262	194.034	193.135	180.879	338.63	329.831	305.255	419.331	228.073	249.122	Dennd4a
ENSMUSG00000009079	294.501	307.074	280.237	493.207	368.184	327.824	343.528	285.43	302.452	285.035	321.063	299.669	273.706	267.447	418.305	310.213	282.062	Ewsr1
ENSMUSG00000036246	497.376	495.283	506.828	359.858	525.284	491.962	453.161	368.275	374.109	384.121	442.101	468.316	424.255	458.481	417.963	437.402	374.516	Gmip
ENSMUSG00000024335	829.782	592.936	523.503	490.956	398.407	338.017	468.399	277.273	292.576	320.081	633.393	463.938	505.357	489.765	417.621	449.082	460.464	Brd2
ENSMUSG00000026458	468.784	459.147	390.495	200.626	457.934	360.745	352.633	337.764	308.816	337.099	313.437	656.88	646.502	580.29	417.45	736.701	667.793	Ppfia4
ENSMUSG00000019877	429.253	396.984	361.153	493.207	286.259	347.038	338.511	349.312	378.498	374.666	321.874	315.757	312.984	322.295	417.279	282.491	284	Serinc1
ENSMUSG00000041797	845.321	879.873	890.727	1083.81	838.718	976.761	873.299	903.802	1009.69	898.961	719.547	577.974	477.539	579.625	415.57	282.747	271.266	Abca9
ENSMUSG00000027678	388.231	376.98	393.727	547.785	482.634	449.551	430.863	415.524	444.778	420.048	483.637	360.627	329.733	332.945	414.886	266.961	312.649	Ncoa3
ENSMUSG00000024858	656.493	630.793	569.26	361.171	527.279	484.698	523.029	439.679	446.424	463.162	522.739	587.167	516.033	603.321	413.86	565.875	478.18	Grk2
ENSMUSG00000028820	426.394	362.569	362.446	619.805	488.157	435.492	503.147	356.939	389.581	388.028	616.519	361.284	387.328	365.161	413.86	328.438	335.624	Sfpq
ENSMUSG00000002028	269.514	176.296	301.953	310.719	174.417	249.797	170.158	160.739	197.436	176.621	238.964	271.981	191.919	199.554	412.834	136.948	180.474	Kmt2a
ENSMUSG00000055024	384.75	310.086	348.745	414.998	291.321	306.735	271.987	259.792	290.162	266.504	310.679	361.503	329.733	343.062	412.492	221.142	257.564	Ep300
ENSMUSG00000045636	437.955	481.516	405.36	379.738	257.569	255.186	276.261	214.98	214.664	241.165	199.7	391.27	370.48	407.228	412.151	317.144	328.15	Mtus1
ENSMUSG00000055805	652.515	658.217	591.751	518.527	550.445	493.719	513.367	358.105	395.068	415.132	407.704	511.654	478.029	533.697	411.98	429.83	396.522	Fmnl1
ENSMUSG00000003644	668.924	701.021	657.156	439.755	522.983	528.515	555.176	397.515	403.847	428.116	413.545	619.123	599.291	649.914	411.467	560.741	532.158	Rps6ka1
ENSMUSG00000022185	384.999	384.401	366.841	456.447	422.954	349.498	361.738	278.862	299.818	316.425	309.056	346.619	364.995	349.852	411.467	326.513	322.614	Acin1
ENSMUSG00000040552	255.219	268.895	251.283	414.06	302.674	307.556	251.547	543.394	574.374	511.444	450.375	305.688	314.16	283.822	410.783	371.947	367.18	C3ar1
ENSMUSG00000020261	332.167	372.786	339.567	225.008	321.852	296.777	254.706	268.48	255.486	258.31	249.511	471.708	486.747	469.531	409.586	466.793	430.984	Slc36a1
ENSMUSG00000005583	515.525	514.426	561.763	950.083	506.107	553.118	526.188	531.317	553.085	530.858	471.143	341.147	338.843	329.084	409.073	247.453	252.582	Mef2c
ENSMUSG00000009585	116.488	127.577	125.644	182.996	136.983	141.309	140.241	120.163	114.038	111.699	123.281	253.267	298.683	265.717	408.389	337.679	324.414	Apobec3
ENSMUSG00000040940	594.338	606.487	599.895	303.78	514.545	425.768	416.555	338.824	365.33	376.935	418.088	499.068	421.022	493.759	407.877	456.269	374.792	Arhgef1
ENSMUSG00000024965	476.74	490.766	434.055	356.857	443.052	426.471	437.552	406.413	388.045	407.82	443.074	514.499	461.28	486.304	407.706	510.045	468.63	Fermt3
ENSMUSG00000002699	327.692	330.735	303.892	369.048	261.712	258.466	271.801	244.113	240.452	233.097	275.308	375.292	425.038	391.919	405.996	420.204	406.764	Lcp2
ENSMUSG00000005373	523.357	528.407	488.473	366.235	216.146	232.692	274.96	134.359	148.494	167.545	171.306	387.44	330.517	353.978	405.654	366.3	262.824	Mlxipl
ENSMUSG00000021756	403.645	506.683	544.184	880.502	680.544	704.838	586.951	527.821	579.312	576.24	441.289	360.955	313.376	292.209	405.483	250.276	262.685	Il6st
ENSMUSG00000037062	278.092	261.689	258.263	429.439	274.599	245.813	249.503	308.843	295.429	287.556	306.947	230.941	241.775	212.068	404.286	255.282	248.43	Sh3glb1
ENSMUSG00000037119	607.515	540.883	544.572	301.154	274.445	336.259	294.657	273.671	294.112	265.622	293.156	480.026	479.498	458.747	403.09	324.203	346.281	Fam91a1
ENSMUSG00000030844	416.325	385.907	328.063	346.166	258.49	249.211	283.322	329.713	307.5	310.122	337.125	323.746	263.226	277.299	402.406	326.128	279.294	Rgs10
ENSMUSG00000020097	397.43	412.363	374.984	402.995	535.717	602.207	566.883	898.187	999.815	946.991	860.542	469.191	474.013	425.2	402.235	518.901	500.878	Sgpl1
ENSMUSG00000029417	1.25219	0.993771	0.908943	0.508494	0.440227	0.250548	0.505029	0.55715	0.462594	0.13339	0.620138	26.6177	39.5091	21.4333	401.038	180.2	289.121	Cxcl9
ENSMUSG00000030064	423.162	469.148	409.108	578.918	304.822	340.125	396.486	350.265	372.682	361.177	358.867	335.894	273.706	296.602	401.038	250.918	241.094	Frmd4b
ENSMUSG00000021666	299.598	327.078	429.014	249.765	272.144	321.38	213.268	194.533	204.24	203.347	192.561	309.847	211.117	236.696	400.525	254.255	194.868	Gfm2
ENSMUSG00000052837	4448.84	2161.41	2568.89	277.147	647.098	745.14	933.876	242.736	287.199	330.166	2073.68	1186.57	1371.13	1229.01	400.525	1012.77	844.673	Junb
ENSMUSG00000024349	485.815	548.841	434.185	188.623	173.649	180.791	206.393	107.239	113.928	124.179	101.864	563.637	592.63	599.993	399.157	608.357	570.08	Tmem173
ENSMUSG00000045312	310.537	337.618	314.103	109.476	135.909	144.589	117.943	191.567	200.947	199.186	163.194	350.778	345.797	328.019	398.816	347.818	378.253	Lhfpl2
ENSMUSG00000033335	476.243	450.65	432.375	495.645	503.192	438.421	443.87	419.232	402.201	416.645	427.336	427.604	410.738	422.671	398.645	416.996	392.231	Dnm2
ENSMUSG00000030104	586.258	563.683	600.541	664.629	681.004	772.086	729.289	728.153	853.429	822.062	783.311	500.819	522.498	529.836	398.474	480.013	483.024	Edem1
ENSMUSG00000041417	351.684	346.222	361.8	321.972	238.852	221.093	216.427	166.141	187.67	172.713	180.879	337.864	415.047	375.678	397.448	256.822	298.809	Pik3r1
ENSMUSG00000030275	270.136	248.353	273.645	229.697	186.383	240.19	212.711	210.636	218.066	210.532	201.323	326.154	364.701	283.422	397.277	296.095	346.42	Etnk1
ENSMUSG00000010097	341.49	352.567	314.103	373.174	288.406	303.338	333.865	260.746	274.909	279.741	286.341	323.527	322.191	351.449	397.106	342.556	276.664	Nxf1
ENSMUSG00000020152	477.237	465.277	444.138	452.508	504.726	584.751	571.157	560.874	577.008	546.868	521.116	504.649	582.541	545.944	396.935	547.778	608.28	Actr2
ENSMUSG00000000078	1954.42	852.018	833.336	218.069	158.154	190.632	337.024	183.939	200.509	170.696	1215.38	487.905	688.718	541.817	396.764	450.365	375.9	Klf6
ENSMUSG00000018293	326.2	321.163	316.171	667.255	617.795	513.285	461.152	501.548	451.142	481.315	531.5	393.131	460.006	458.747	396.251	485.66	475.412	Pfn1
ENSMUSG00000017631	217.925	220.498	219.227	160.865	154.932	163.217	147.674	138.703	150.579	148.761	157.353	286.537	284.677	263.321	395.225	346.021	365.935	Abr
ENSMUSG00000032637	457.472	436.239	443.621	528.467	577.446	404.211	441.826	300.05	333.726	347.688	381.095	401.448	393.205	399.507	394.883	418.792	374.377	Atxn2l
ENSMUSG00000022378	381.394	392.252	371.494	409.184	306.97	340.243	339.44	282.464	286.54	287.178	283.745	384.923	395.36	378.873	393.174	394.535	402.058	Fam49b
ENSMUSG00000021990	414.709	466.675	436.77	169.305	145.267	145.878	150.647	100.776	106.905	110.943	117.277	428.151	423.765	405.897	392.661	368.61	383.789	Spata13
ENSMUSG00000014195	274.735	309.44	282.952	235.886	198.81	179.385	185.581	162.645	151.457	162.124	144.373	260.162	215.818	230.039	392.319	252.458	224.348	Dnajc7
ENSMUSG00000000628	387.361	409.997	373.174	286.15	350.848	304.158	330.706	287.443	331.641	335.334	419.71	415.894	420.141	412.819	392.148	409.038	395.415	Hk2
ENSMUSG00000006304	328.686	323.206	299.497	679.821	466.525	422.136	442.012	505.785	466.285	471.734	476.822	370.477	440.025	413.219	391.464	447.028	461.572	Arpc2
ENSMUSG00000026031	262.802	272.874	306.735	210.191	153.859	160.288	152.32	140.822	158.809	148.761	157.191	262.022	258.72	242.42	391.122	248.095	243.586	Cflar
ENSMUSG00000032690	10.3269	10.9957	10.4741	20.2014	11.4863	17.5899	13.1408	36.4708	27.6767	20.1774	16.3583	165.059	178.499	140.447	391.122	261.571	255.35	Oas2
ENSMUSG00000031229	236.821	222.649	262.27	635.934	323.232	360.745	330.892	273.565	325.716	276.337	319.116	229.956	220.716	197.557	390.951	144.649	183.242	Atrx
ENSMUSG00000030748	227.497	268.68	242.752	215.818	243.608	241.596	254.706	293.905	290.93	289.195	265.736	708.207	878.055	796.085	388.729	820.895	757.756	Il4ra
ENSMUSG00000042190	313.52	350.846	292.388	246.014	154.932	126.664	140.799	127.367	128.413	116.237	109.814	330.531	356.082	344.527	387.532	303.668	309.466	Cmklr1
ENSMUSG00000003226	175.909	163.283	190.144	381.801	253.734	282.718	246.902	272.293	313.425	257.175	295.103	295.729	367.836	267.714	386.848	222.297	338.254	Ranbp2
ENSMUSG00000020572	60.7969	63.0487	61.6606	81.7184	49.3807	45.122	48.0748	62.0024	53.3546	51.9452	51.4042	220.654	319.939	230.173	385.993	320.609	422.957	Nampt
ENSMUSG00000028382	363.742	341.059	340.86	503.147	261.712	373.047	350.589	447.624	477.369	398.87	404.946	361.065	394.086	381.535	385.139	290.448	338.531	Ptbp3
ENSMUSG00000025017	242.29	268.465	237.453	174.932	244.989	193.678	189.855	220.595	207.971	188.219	207.326	374.854	417.496	366.492	384.797	349.358	416.314	Pik3ap1
ENSMUSG00000026116	203.008	205.227	203.199	541.783	277.36	300.175	248.946	266.467	307.17	273.69	254.54	284.786	294.178	247.079	384.797	249.378	304.899	Tmem131
ENSMUSG00000034088	326.076	311.484	302.47	545.534	354.99	332.627	374.931	370.924	393.97	381.851	351.079	329.875	349.421	342.929	383.942	348.331	378.945	Hdlbp
ENSMUSG00000041890	423.162	399.35	417.381	363.421	261.865	253.077	271.244	211.378	225.418	210.154	244.156	347.494	311.319	342.796	383.942	286.726	257.426	Git2
ENSMUSG00000019132	297.484	300.084	280.884	252.953	209.243	260.575	251.733	285.218	311.56	291.338	266.385	327.686	365.387	335.74	382.061	420.461	383.235	BC005537
ENSMUSG00000044350	187.842	181.028	172.565	243.013	165.365	177.159	170.158	165.294	152.445	149.644	169.197	251.297	269.495	220.721	381.89	302.127	282.2	Lacc1
ENSMUSG00000063511	394.074	383.756	391.529	380.864	543.848	343.523	340.741	275.048	277.103	280.245	317.818	349.683	314.845	322.694	381.89	332.417	292.027	Snrnp70
ENSMUSG00000022822	389.847	364.72	406.523	245.264	297.611	320.326	299.303	264.03	280.066	290.96	260.219	379.56	333.162	354.644	380.694	303.924	308.22	Abcc5
ENSMUSG00000073409	24.3739	13.1466	15.1274	1.82136	3.81543	3.41381	3.66396	4.68881	5.40065	6.31046	14.2491	227.768	230.804	165.74	380.694	354.749	389.878	H2-Q6
ENSMUSG00000028207	422.789	404.62	409.496	503.522	423.108	453.183	444.985	389.781	459.921	445.387	386.774	336.222	313.866	287.949	380.352	287.111	286.076	Asph
ENSMUSG00000056917	774.588	799.427	807.096	449.32	669.191	562.022	577.475	429.826	420.855	477.155	484.935	611.462	550.512	649.382	380.352	493.489	448.285	Sipa1
ENSMUSG00000018501	228.368	199.634	246.242	518.339	274.138	255.889	258.608	242.206	262.289	239.527	268.007	238.821	234.82	242.686	375.565	176.478	199.85	Ncor1
ENSMUSG00000015340	40.41	50.143	74.5865	34.8305	28.2089	76.0517	29.6787	97.9161	74.9723	45.0117	52.0532	256.003	331.007	362.498	375.223	293.272	451.883	Cybb
ENSMUSG00000019432	423.038	426.129	382.61	441.443	521.602	452.597	507.606	348.676	372.463	398.996	381.744	385.142	406.428	445.701	375.052	464.74	393.615	Ddx39b
ENSMUSG00000016494	303.824	323.744	274.679	114.352	84.8203	89.4077	79.85	106.815	117.22	104.261	87.9103	370.258	412.599	371.551	374.026	427.648	445.378	Cd34
ENSMUSG00000002625	282.07	279.219	251.93	260.08	224.738	187.117	201.748	138.491	146.739	158.468	153.621	260.49	227.768	253.603	373.855	263.624	196.944	Akap8l
ENSMUSG00000035954	376.297	338.371	387.264	251.828	180.4	219.921	183.723	171.65	181.524	162.376	141.777	307.877	288.889	272.24	371.804	178.147	230.437	Dock4
ENSMUSG00000057110	213.823	187.481	201.389	309.781	240.233	215.938	206.021	171.65	197.217	180.403	194.67	220.545	199.559	183.978	370.778	178.275	197.359	Cntrl
ENSMUSG00000035569	288.161	270.723	298.463	538.782	343.944	314.702	300.604	254.495	289.832	281.758	347.347	276.796	274.294	268.912	369.581	222.297	241.233	Ankrd11
ENSMUSG00000026786	455.607	440.111	421	675.695	379.383	376.796	420.271	344.439	393.532	381.599	427.985	319.806	307.793	320.697	368.897	281.721	236.389	Apbb1ip
ENSMUSG00000026773	282.194	262.119	250.249	143.048	136.676	141.543	175.547	250.682	285.553	281.884	269.305	288.616	281.836	269.444	367.701	342.428	315.694	Pfkfb3
ENSMUSG00000029468	360.634	380.744	370.719	366.235	343.484	400.462	355.049	360.647	386.838	326.132	323.496	366.975	329.831	325.889	367.359	304.053	300.608	P2rx7
ENSMUSG00000023008	719.892	735.759	676.674	460.386	536.33	542.34	591.411	360.859	394.19	431.646	455.892	497.536	427.683	480.447	367.188	420.846	386.972	Fmnl3
ENSMUSG00000006005	174.79	142.634	159.639	575.355	292.395	248.859	264.369	277.696	303.878	271.294	276.12	233.896	256.467	202.882	364.965	218.19	272.65	Tpr
ENSMUSG00000031389	427.016	452.801	408.333	523.215	579.748	473.685	533.621	347.087	357.319	361.933	317.818	426.838	374.692	408.027	364.965	348.203	326.074	Arhgap4
ENSMUSG00000022564	248.382	247.923	231.248	167.617	226.579	234.332	233.523	284.9	281.493	289.573	315.546	377.262	345.699	380.87	364.794	446.001	353.063	Grina
ENSMUSG00000054072	1.50081	2.06925	2.71857	0.508494	1.0539	1.07065	0.690849	2.57001	1.66967	2.15039	1.26914	203.691	324.248	184.91	364.794	381.059	461.156	Iigp1
ENSMUSG00000033777	290.896	358.697	306.606	253.141	136.522	195.318	196.173	209.471	226.625	209.65	161.247	400.791	423.373	389.789	363.939	332.032	362.198	Tlr13
ENSMUSG00000027366	339.253	360.956	363.739	389.491	261.558	378.67	311.009	342.638	372.792	335.46	288.288	373.322	419.161	351.715	363.427	333.315	412.854	Sppl2a
ENSMUSG00000027881	255.219	268.357	246.372	507.461	352.842	272.408	282.393	192.944	219.493	227.172	237.504	255.018	252.255	235.498	362.914	266.833	226.008	Prpf38b
ENSMUSG00000026223	628.15	581.751	544.959	246.576	483.248	519.025	483.264	547.632	564.169	585.191	598.509	666.62	654.73	642.992	362.572	722.07	713.328	Itm2c
ENSMUSG00000025132	485.566	495.82	424.749	417.999	605.982	530.976	568.555	767.033	696.069	779.327	784.122	529.164	545.222	559.123	361.888	740.038	707.792	Arhgdia
ENSMUSG00000026110	426.394	455.167	471.928	334.726	312.953	346.803	319.557	238.922	275.457	270.034	234.259	396.304	376.749	349.585	361.375	342.684	368.426	Mgat4a
ENSMUSG00000046879	61.7914	70.5771	66.7017	45.5209	46.4657	40.7872	46.0308	47.1708	44.7953	41.3559	35.666	317.398	434.833	317.502	360.862	453.702	470.291	Irgm1
ENSMUSG00000034902	269.017	265.131	265.631	162.178	197.276	170.598	150.276	173.875	178.671	182.672	191.588	260.928	261.952	239.891	360.691	317.529	321.23	Pip5k1c
ENSMUSG00000059326	171.06	177.372	189.756	180.933	277.974	181.494	147.117	201.949	193.595	224.399	219.008	312.145	285.264	275.568	360.52	398.001	374.792	Csf2ra
ENSMUSG00000071713	153.781	167.477	154.598	171.931	151.404	196.138	176.29	205.339	223.992	213.432	212.356	413.377	471.368	403.101	360.007	513.254	507.522	Csf2rb
ENSMUSG00000020181	357.278	284.167	359.344	257.83	155.7	195.084	172.202	82.9785	113.599	95.6889	83.6918	372.665	345.307	335.74	359.323	192.906	221.303	Nav3
ENSMUSG00000029622	248.257	260.721	225.69	287.275	522.83	410.42	392.956	564.582	525.542	538.295	581.797	374.088	373.223	392.185	357.785	530.452	518.04	Arpc1b
ENSMUSG00000039936	449.019	499.047	478.262	299.654	487.236	467.125	458.55	429.614	422.501	436.689	543.831	541.64	495.464	534.229	357.785	455.756	446.624	Pik3cd
ENSMUSG00000010095	475.373	432.69	405.748	430.377	512.09	431.274	487.91	435.123	447.74	465.557	570.44	423.117	474.503	473.524	357.614	508.762	514.304	Slc3a2
ENSMUSG00000024045	279.832	269.863	259.039	360.796	241.767	218.398	234.452	164.023	182.512	182.42	187.045	261.475	249.807	252.671	357.614	258.105	217.012	Akap8
ENSMUSG00000020399	386.242	361.493	377.957	226.884	167.973	182.782	179.821	194.216	198.643	192.001	187.207	319.587	324.836	299.53	356.759	307.775	292.719	Havcr2
ENSMUSG00000021978	394.695	406.126	392.434	200.439	278.588	262.801	249.317	223.031	233.539	238.896	214.952	468.425	504.182	461.144	356.246	440.354	513.196	Extl3
ENSMUSG00000001995	345.965	335.897	351.33	218.631	240.386	218.516	216.241	217.734	225.199	230.198	265.087	369.382	361.763	365.028	355.904	336.909	344.205	Sipa1l2
ENSMUSG00000071042	503.591	463.556	473.092	433.003	289.02	304.158	324.946	406.731	433.036	381.599	456.703	267.166	248.337	252.538	355.391	194.575	211.891	Rasgrp3
ENSMUSG00000025016	352.305	353.32	350.037	708.704	573.151	607.48	559.45	547.42	578.105	550.902	482.339	351.762	399.865	367.025	355.22	345.893	390.847	Tm9sf3
ENSMUSG00000029484	388.977	400.426	371.623	302.467	422.801	390.738	442.941	395.29	413.832	456.859	387.098	384.047	370.187	340.267	355.049	434.964	417.144	Anxa3
ENSMUSG00000070390	173.174	114.779	150.591	48.5218	45.5452	50.8627	43.4293	37.0005	42.3812	37.3219	47.997	224.703	198.971	167.87	355.049	188.029	185.733	Nlrp1b
ENSMUSG00000067212	134.389	143.602	137.277	23.2023	43.7042	41.8416	42.1286	58.9301	57.744	56.1052	57.0829	473.131	507.12	409.491	354.878	613.106	660.32	H2-T23
ENSMUSG00000024663	592.97	622.511	534.231	429.064	487.697	499.577	606.834	472.202	481.758	487.366	551.295	565.498	571.963	579.225	354.366	551.5	496.588	Rab3il1
ENSMUSG00000022255	468.038	448.284	476.84	633.308	514.698	474.271	461.523	365.521	402.859	415.762	346.374	340.709	335.708	314.44	353.682	245.271	281.37	Mtdh
ENSMUSG00000031004	16.5424	13.5768	21.2026	1392.71	456.553	515.979	537.709	364.249	490.756	501.863	477.796	201.283	320.82	242.553	353.34	244.886	357.907	Mki67
ENSMUSG00000056608	317.001	269.755	352.235	406.371	225.812	271.119	225.532	184.787	197.765	161.998	173.253	249.655	198.677	200.353	353.34	138.103	146.011	Chd9
ENSMUSG00000030272	405.013	406.771	368.78	355.544	323.232	319.388	344.829	333.633	341.847	359.916	351.566	310.613	254.41	271.308	352.998	332.545	272.235	Camk1
ENSMUSG00000032570	316.131	326.325	303.762	407.871	287.026	287.756	309.709	284.794	314.742	296.381	283.421	311.817	318.273	308.317	352.485	259.517	272.097	Atp2c1
ENSMUSG00000041685	279.832	252.117	260.59	403.182	231.948	246.751	229.992	254.178	256.802	220.491	241.074	250.531	252.255	244.284	352.485	205.869	187.809	Fcho2
ENSMUSG00000024079	55.203	54.5525	64.7628	127.856	82.9793	80.8551	62.3829	84.1439	82.8732	64.9296	66.9801	162.979	187.609	147.103	351.459	175.837	217.566	Eif2ak2
ENSMUSG00000053158	414.585	476.569	414.279	325.348	435.841	367.306	415.997	327.7	329.556	370.758	396.022	442.816	407.407	451.559	351.459	449.852	394.861	Fes
ENSMUSG00000015745	386.988	381.82	346.806	303.217	256.189	247.336	262.882	270.598	249.889	278.354	334.529	355.593	309.654	342.929	350.775	347.433	288.429	Plekho1
ENSMUSG00000029004	266.531	255.451	270.931	437.692	232.102	193.327	197.474	163.069	182.183	162.124	181.528	217.152	198.089	201.151	349.579	146.574	152.378	Kmt2e
ENSMUSG00000055485	980.944	919.128	1071.43	271.896	317.556	350.787	319.371	215.933	245.939	230.324	259.57	647.249	561.972	628.481	349.579	268.116	391.678	Soga1
ENSMUSG00000038056	284.059	184.04	318.11	286.713	179.633	232.34	151.39	160.315	187.121	143.971	208.137	239.259	173.014	166.406	348.553	100.884	121.79	Kmt2c
ENSMUSG00000004952	306.559	303.955	283.081	180.558	349.62	288.342	292.799	252.589	263.935	292.599	324.308	327.795	277.722	272.639	347.869	433.295	373.408	Rasa4
ENSMUSG00000003283	298.479	314.065	266.665	146.611	184.849	169.778	189.669	132.558	136.863	139.055	138.694	422.132	446.979	438.779	347.698	427.263	476.519	Hck
ENSMUSG00000015755	364.239	355.148	351.2	800.042	367.724	372.227	362.667	325.793	320.778	317.685	341.831	270.558	279.681	280.361	347.698	222.426	226.7	Tab2
ENSMUSG00000037608	228.368	219.853	226.466	490.394	263.399	244.056	266.784	194.957	220.7	208.767	219.495	225.798	242.167	228.708	347.698	201.377	204.694	Bclaf1
ENSMUSG00000009292	218.298	209.313	219.098	15.8877	25.6008	21.1046	21.3168	19.0967	21.0927	19.421	22.1993	365.88	354.906	322.029	347.356	288.78	317.909	Trpm2
ENSMUSG00000043323	308.672	289.436	306.477	268.895	390.583	292.676	225.904	161.056	164.625	174.856	205.703	287.522	239.914	225.646	347.356	251.817	236.112	Fbrsl1
ENSMUSG00000025810	248.879	247.923	245.337	450.633	395.186	439.007	384.408	632.49	700.239	596.158	563.625	368.726	390.07	307.518	346.672	342.043	396.522	Nrp1
ENSMUSG00000040998	97.7172	112.198	107.935	287.838	240.54	237.612	217.914	248.351	285.553	257.806	244.481	238.602	287.321	212.467	346.33	279.924	352.925	Npnt
ENSMUSG00000038175	372.692	387.95	371.236	422.313	411.294	344.109	279.606	283.947	283.797	288.313	239.776	325.716	290.064	281.159	345.134	245.913	226.7	Mylip
ENSMUSG00000047810	485.815	480.979	490.024	255.016	471.895	357.465	366.569	272.187	291.808	305.079	307.434	476.086	432.678	450.361	344.621	411.99	426.279	Ccdc88b
ENSMUSG00000027339	482.831	485.066	492.222	329.849	354.683	369.649	360.995	320.072	346.675	325.627	288.775	446.099	428.467	484.707	343.424	328.695	331.334	Rassf2
ENSMUSG00000025314	267.152	262.119	274.033	416.311	301.907	309.782	261.396	328.759	382.558	321.972	303.053	307.768	311.711	299.797	343.253	235.517	264.9	Ptprj
ENSMUSG00000031709	257.953	245.449	253.351	165.554	155.7	154.899	149.718	128.533	128.084	130.356	126.688	305.47	327.579	316.171	343.253	277.614	283.031	Tbc1d9
ENSMUSG00000010277	275.73	245.772	253.869	351.981	359.746	374.453	374.745	446.247	467.602	400.004	391.479	382.515	426.801	374.879	341.885	344.994	424.341	2610507B11Rik
ENSMUSG00000020850	339.377	312.559	310.225	466.012	399.481	412.177	399.088	402.282	450.045	422.065	389.207	326.701	357.061	347.455	340.689	293.913	364.966	Prpf8
ENSMUSG00000019960	1309.62	891.165	810.069	474.452	556.582	615.446	607.763	526.126	569.326	605.487	968.438	695.184	741.121	756.414	340.005	514.922	441.918	Dusp6
ENSMUSG00000074129	188.961	178.125	174.762	201.376	406.999	441.35	400.76	497.098	433.804	410.972	564.274	372.556	351.086	290.611	339.321	595.522	589.595	Rpl13a
ENSMUSG00000044468	235.329	247.493	229.568	43.6454	45.6986	52.2686	52.7203	89.9706	93.1882	90.5204	81.4203	271.215	256.369	230.838	339.15	379.519	380.467	Fam46c
ENSMUSG00000022901	297.857	283.091	253.739	282.211	238.392	244.525	254.892	351.748	365.549	356.261	290.722	282.268	293.002	271.175	338.295	300.716	321.23	Cd86
ENSMUSG00000022831	308.672	303.633	269.38	372.424	304.822	233.629	274.403	279.921	276.335	278.858	272.388	300.107	302.504	333.477	338.124	325.871	345.312	Hcls1
ENSMUSG00000034160	260.564	293.201	350.683	349.542	365.576	418.738	254.149	365.733	336.799	315.164	228.418	264.977	213.467	226.312	337.611	207.281	198.604	Ogt
ENSMUSG00000024413	320.109	318.582	307.382	403.557	391.81	381.951	360.437	404.083	453.995	423.956	371.36	306.564	313.964	295.404	337.098	287.881	316.524	Npc1
ENSMUSG00000025223	380.399	387.735	362.187	382.176	452.717	362.151	389.611	273.988	277.213	293.229	329.986	326.154	302.406	315.639	337.098	331.903	282.062	Ldb1
ENSMUSG00000032827	310.164	282.446	349.003	514.588	367.11	402.336	352.633	312.127	346.675	312.265	301.43	254.799	195.053	207.808	336.928	126.296	137.984	Ppp1r9a
ENSMUSG00000039456	240.674	246.525	246.889	324.786	239.006	276.977	296.144	196.228	219.054	197.926	216.25	304.047	319.743	279.695	336.244	282.491	304.345	Morc3
ENSMUSG00000005442	435.718	423.978	441.552	385.552	429.551	395.541	399.831	389.993	422.282	415.132	468.872	398.821	386.74	408.826	335.56	404.931	380.467	Cic
ENSMUSG00000016921	414.46	436.884	400.577	362.859	467.906	459.626	486.051	341.048	320.887	355.378	510.245	372.556	379.884	383.931	335.047	404.418	335.763	Srsf6
ENSMUSG00000032560	129.168	137.902	149.298	303.967	250.819	268.659	224.046	316.788	324.947	286.674	269.954	280.189	308.087	242.287	334.534	276.459	333.963	Dnajc13
ENSMUSG00000026878	357.029	356.331	355.207	434.691	318.783	337.665	293.171	336.705	325.606	320.459	312.626	299.232	299.859	293.673	334.192	302.898	289.674	Rab14
ENSMUSG00000021457	413.217	409.675	403.55	342.415	387.208	359.222	345.943	351.854	347.772	334.2	335.827	368.507	347.952	422.271	334.021	295.069	284	Syk
ENSMUSG00000079293	19.6501	26.1599	25.9852	18.1384	14.8615	13.8409	9.98182	134.253	146.958	140.315	114.681	48.1773	63.4088	38.0739	333.85	195.473	239.849	Clec7a
ENSMUSG00000042613	313.147	339.016	317.464	96.9101	137.289	140.254	130.393	126.308	142.898	144.979	126.526	347.166	311.907	304.19	333.679	368.995	356.8	Pbxip1
ENSMUSG00000056069	459.71	484.85	442.845	380.864	388.589	433.617	414.511	336.599	365.549	371.388	375.741	397.18	319.841	355.975	333.679	333.187	303.791	Fam105a
ENSMUSG00000020032	488.674	500.23	459.39	380.488	354.53	313.882	372.701	221.124	242.537	260.957	349.294	351.215	293.394	295.404	332.995	270.426	264.485	Nuak1
ENSMUSG00000028692	241.047	243.729	203.199	282.399	318.476	362.503	390.54	642.236	553.415	557.961	573.36	336.769	342.565	311.245	332.824	553.682	549.458	Akr1a1
ENSMUSG00000064339	252.36	192.966	231.377	545.909	212.925	267.136	261.767	337.341	441.705	417.275	466.114	355.483	471.271	536.492	332.483	592.442	449.115	mt-Rnr2
ENSMUSG00000029647	274.86	252.978	259.556	319.534	177.485	211.135	185.395	147.284	174.172	168.931	167.413	239.696	217.581	218.458	330.944	215.495	181.027	Pan3
ENSMUSG00000032434	1239.63	1166.38	1075.95	381.989	719.358	778.179	774.257	642.13	696.399	656.668	600.294	796.087	766.588	798.881	330.431	648.529	644.265	Cmtm6
ENSMUSG00000028599	562.266	574.868	501.399	464.699	547.53	602.676	570.971	557.06	574.923	560.104	517.871	513.733	476.266	520.65	330.26	472.954	435.69	Tnfrsf1b
ENSMUSG00000068747	526.091	524.535	512.903	328.162	321.852	388.863	371.215	321.132	362.586	368.363	298.834	502.132	484.2	518.387	329.576	334.855	370.917	Sort1
ENSMUSG00000036333	222.525	206.732	234.35	351.605	261.712	227.654	227.205	232.354	270.629	261.083	250.484	230.504	211.313	203.281	329.234	187.131	202.065	Kidins220
ENSMUSG00000021488	246.89	208.668	289.802	327.036	248.364	312.242	222.559	236.803	288.516	228.181	270.765	275.045	234.037	217.659	328.55	185.591	201.096	Nsd1
ENSMUSG00000041235	210.84	179.415	221.683	173.244	151.097	136.154	119.801	120.587	132.912	129.726	170.982	249.655	227.474	210.603	328.208	207.923	256.596	Chd7
ENSMUSG00000026553	328.065	318.152	291.095	446.694	355.143	378.788	394.628	428.979	443.9	440.597	421.657	326.263	346.287	329.617	328.038	341.144	361.367	Copa
ENSMUSG00000000982	215.191	215.551	177.477	292.714	121.641	148.455	193.2	235.956	240.013	247.595	667.465	149.518	171.153	112.89	327.867	256.18	190.439	Ccl3
ENSMUSG00000019818	1168.03	1110.78	1062.25	1482.36	877.072	1143.48	1292.88	798.71	880.423	855.091	703.16	622.406	678.14	735.78	327.867	443.948	433.614	Cd164
ENSMUSG00000034243	137.869	106.821	150.849	206.815	154.472	140.02	120.359	139.127	160.455	157.208	160.274	149.956	114.44	105.036	326.841	119.237	136.046	Golgb1
ENSMUSG00000034593	61.1699	55.628	75.2328	230.447	171.808	197.427	143.214	410.545	431.17	319.702	418.575	112.747	130.7	104.769	325.815	133.355	169.124	Myo5a
ENSMUSG00000026219	272.249	233.834	267.57	450.82	303.135	338.485	321.229	350.795	381.022	343.402	351.241	271.872	286.342	269.577	325.644	254.897	282.062	Trip12
ENSMUSG00000031903	651.521	632.513	563.314	267.395	484.168	426.471	400.389	439.149	427.33	456.607	403.648	596.469	549.042	586.68	325.302	582.56	532.711	Pla2g15
ENSMUSG00000047798	6.72185	8.19946	12.2837	12.3243	13.0205	14.4266	9.98182	10.3036	13.0821	11.9833	13.6001	190.886	286.538	224.714	325.302	378.492	345.312	Cd300lf
ENSMUSG00000001783	103.311	99.0772	96.9483	84.9068	121.334	97.3744	108.28	126.202	138.509	126.953	137.883	242.98	282.62	228.309	324.618	416.739	419.359	Rtcb
ENSMUSG00000031540	344.101	306.214	334.655	476.14	287.793	270.299	263.254	231.083	249.999	217.97	240.1	243.308	228.943	249.609	324.105	148.371	173.83	Kat6a
ENSMUSG00000019943	166.337	167.047	182.518	437.317	293.776	259.052	210.853	334.056	347.882	297.137	267.034	188.15	180.36	166.938	322.567	171.473	170.232	Atp2b1
ENSMUSG00000019916	348.452	329.337	308.028	208.691	243.915	214.649	225.718	243.266	265.142	256.671	235.233	304.813	283.795	329.883	322.225	296.994	292.719	P4ha1
ENSMUSG00000027315	202.884	211.68	189.756	74.779	92.9515	105.81	77.2485	45.7936	51.0502	49.8021	51.8909	540.436	642.388	587.213	321.883	603.223	600.114	Spint1
ENSMUSG00000003458	254.721	262.765	227.5	310.157	262.786	313.882	312.868	338.93	349.199	355.252	297.699	319.368	321.898	294.738	321.712	396.075	379.36	Ncstn
ENSMUSG00000040188	657.612	652.41	574.172	404.87	648.326	781.225	782.248	714.593	761.581	749.702	717.762	606.428	558.739	590.408	321.712	570.495	483.301	Scamp2
ENSMUSG00000032596	277.47	307.074	261.366	84.5317	158.001	138.614	140.427	152.157	142.13	160.485	126.201	446.428	438.849	404.433	321.541	511.329	469.322	Uba7
ENSMUSG00000028059	377.292	359.988	364.643	273.021	346.552	333.33	350.403	279.391	302.452	292.221	330.149	342.132	333.847	343.861	321.199	314.192	295.349	Arhgef2
ENSMUSG00000028868	728.842	681.663	659.354	571.041	531.268	548.901	572.643	485.551	513.91	493.039	488.017	494.69	487.236	512.13	320.515	348.331	385.311	Wasf2
ENSMUSG00000063659	300.468	301.159	277.135	295.715	252.353	229.997	214.941	211.802	214.664	197.422	170.495	250.75	222.577	243.219	320.344	208.308	211.199	Zbtb18
ENSMUSG00000028041	427.513	433.443	415.442	335.288	458.701	419.91	387.753	363.402	387.386	401.013	390.181	401.776	391.148	406.563	320.173	464.226	441.088	Adam15
ENSMUSG00000028745	292.636	302.772	262.012	496.583	365.269	324.309	333.679	412.028	379.156	387.398	385.313	293.431	293.198	293.54	320.173	371.177	346.973	Capzb
ENSMUSG00000026737	488.674	462.158	439.096	560.726	356.678	374.57	353.19	298.99	301.903	317.685	346.86	295.182	269.299	297.4	319.831	217.42	196.944	Pip4k2a
ENSMUSG00000075415	284.929	262.119	310.872	218.444	206.788	203.519	175.547	199.513	199.411	172.083	204.73	275.155	232.763	232.702	319.318	240.266	214.106	Fnbp1
ENSMUSG00000026519	422.789	404.512	377.311	302.279	291.628	289.045	340.741	198.559	225.418	242.678	215.438	404.184	435.617	438.379	318.977	389.658	364.689	Tmem63a
ENSMUSG00000033161	360.012	378.916	331.941	397.556	673.026	607.714	604.976	809.092	856.392	868.58	683.041	525.224	619.468	566.445	318.977	660.208	705.993	Atp1a1
ENSMUSG00000038023	250.743	229.317	228.534	209.816	206.174	193.912	191.527	133.406	138.728	140.945	137.883	387.878	440.612	407.228	318.806	320.737	381.713	Atp6v0a2
ENSMUSG00000039158	386.988	397.629	387.522	232.885	210.93	216.524	208.065	167.519	169.344	172.083	188.18	368.178	343.055	378.207	318.464	283.903	266.838	Akna
ENSMUSG00000020198	265.785	246.848	229.309	258.017	297.151	298.183	296.515	306.618	315.51	334.704	370.711	298.356	272.041	277.964	318.293	329.336	296.594	Ap3d1
ENSMUSG00000037487	238.312	191.783	218.322	319.909	252.2	263.973	251.733	227.587	269.861	233.097	258.434	262.679	253.431	231.77	317.267	200.222	240.541	Ubr5
ENSMUSG00000029561	12.9374	13.0391	12.0252	19.0761	12.7137	11.2634	12.0258	27.1481	18.459	11.7312	10.1929	140.544	183.495	120.877	317.096	232.051	230.714	Oasl2
ENSMUSG00000026104	41.6531	43.26	42.1425	26.9533	36.1867	34.9293	33.3951	41.556	32.3953	37.1958	24.4708	255.346	304.169	217.393	316.925	344.866	369.81	Stat1
ENSMUSG00000038872	379.902	304.708	461.2	313.908	207.862	208.206	171.831	109.993	144.873	120.523	194.184	271.324	193.486	211.136	316.412	124.499	135.077	Zfhx3
ENSMUSG00000029478	269.266	226.091	272.353	430.377	357.598	307.907	263.997	257.991	287.967	290.078	302.891	250.312	220.912	213.798	316.241	221.784	247.738	Ncor2
ENSMUSG00000024190	2938.21	1199.83	1392.25	108.538	154.472	185.594	312.868	134.677	160.236	100.479	1336.74	665.197	708.798	648.849	316.07	416.611	273.342	Dusp1
ENSMUSG00000028708	352.305	361.601	333.88	291.214	280.429	263.387	278.305	249.198	243.195	249.359	282.285	299.56	273.119	289.147	315.044	282.747	244.831	Mknk1
ENSMUSG00000043131	432.237	440.111	428.627	269.27	314.487	380.779	330.892	382.789	368.951	323.106	302.079	397.18	450.211	422.538	314.703	383.113	443.718	Mob1a
ENSMUSG00000025393	321.973	330.627	275.455	311.282	510.249	455.995	467.655	579.837	567.461	585.695	584.556	419.068	496.737	464.472	314.532	554.452	625.165	Atp5b
ENSMUSG00000002107	321.352	329.337	349.649	354.981	194.054	283.89	241.513	229.388	241.11	235.493	255.352	273.842	269.201	259.327	314.361	234.105	245.108	Celf2
ENSMUSG00000043940	303.078	241.363	367.487	422.875	354.376	426.002	288.897	410.863	418.661	357.899	360.489	300.326	240.012	264.252	314.19	144.007	196.528	Wdfy3
ENSMUSG00000026466	233.962	227.381	229.439	317.284	182.701	232.926	215.127	208.412	219.712	210.028	201.16	262.788	285.754	263.054	314.019	260.672	286.906	Tor1aip1
ENSMUSG00000026360	1373.39	926.979	837.602	329.099	337.5	343.757	409.122	259.157	253.62	267.26	535.07	644.404	617.901	625.686	313.677	465.253	379.221	Rgs2
ENSMUSG00000035929	80.3137	43.5826	46.6666	25.6404	36.8004	33.7577	50.1188	32.657	36.8944	32.7836	95.6983	262.132	268.319	203.281	313.335	389.915	392.923	H2-Q4
ENSMUSG00000028843	77.9518	92.8394	67.865	255.767	104.918	89.7591	88.5835	133.194	122.487	126.953	144.698	134.306	145.099	145.106	312.309	194.575	198.189	Sh3bgrl3
ENSMUSG00000058655	172.055	174.253	158.734	360.796	286.719	295.723	287.41	319.543	310.463	303.819	303.864	235.975	250.59	207.675	311.625	289.935	310.712	Eif4b
ENSMUSG00000001123	219.169	213.185	182.776	160.865	105.839	129.241	151.39	157.348	149.482	148.005	148.754	342.57	402.118	334.542	311.283	455.884	430.984	Lgals9
ENSMUSG00000020585	400.662	382.25	353.269	377.675	362.354	361.917	355.42	377.916	339.652	343.024	341.182	393.459	423.667	411.754	310.941	425.338	431.123	Laptm4a
ENSMUSG00000029328	313.023	276.853	268.863	493.02	308.658	290.099	323.273	208.412	210.055	226.038	301.43	262.788	278.898	269.577	310.599	295.582	253.136	Hnrnpdl
ENSMUSG00000029426	284.307	268.787	263.434	330.225	356.984	412.88	352.819	472.626	518.3	482.449	447.455	326.482	317.686	295.67	310.599	291.988	331.195	Scarb2
ENSMUSG00000034807	183.491	186.836	171.918	404.683	365.269	352.544	360.809	455.252	467.822	466.439	408.191	242.104	249.905	223.649	310.258	289.165	296.318	Colgalt1
ENSMUSG00000071203	202.262	191.676	187.817	104.787	106.299	131.467	118.315	127.579	142.678	144.349	143.075	226.454	188.392	171.997	309.916	222.169	175.629	Naip5
ENSMUSG00000015396	151.419	133.492	115.045	90.7209	113.97	148.455	128.535	266.679	268.654	259.697	259.246	205.661	177.03	148.967	308.377	282.491	263.931	Cd83
ENSMUSG00000007458	227.622	215.981	188.981	301.529	243.455	268.659	265.484	280.345	305.086	290.078	290.722	255.784	287.615	249.209	307.693	341.529	347.25	M6pr
ENSMUSG00000003363	208.602	219.1	195.314	185.059	306.356	262.801	266.599	679.527	719.443	775.293	665.356	216.495	187.511	183.313	307.522	390.557	361.783	Pld3
ENSMUSG00000048779	240.177	283.952	241.072	429.815	354.99	371.055	352.819	333.527	327.801	362.312	338.423	312.583	315.433	324.957	307.522	330.492	313.756	P2ry6
ENSMUSG00000053877	262.18	216.949	270.543	391.929	225.965	254.952	220.701	202.055	234.087	201.582	237.666	251.735	201.811	211.136	307.522	177.505	186.01	Srcap
ENSMUSG00000056201	283.561	266.529	235.255	633.871	621.477	607.597	668.898	805.384	748.962	782.857	823.387	373.322	448.742	416.281	307.522	534.816	561.084	Cfl1
ENSMUSG00000021819	314.763	296.212	309.708	336.976	391.503	343.874	359.508	327.382	340.201	362.438	387.747	300.216	293.492	303.125	307.351	318.684	283.308	Zswim8
ENSMUSG00000026358	871.302	494.53	567.321	30.5168	18.5436	28.7199	59.5956	15.3888	28.6644	29.0018	169.359	264.101	244.713	249.343	307.009	285.058	201.373	Rgs1
ENSMUSG00000020571	273.865	320.733	275.584	258.955	434.614	321.732	373.816	334.48	383.326	409.207	347.347	398.384	426.508	439.844	306.325	506.195	543.092	Pdia6
ENSMUSG00000029068	277.097	289.652	312.423	184.309	360.666	360.277	322.344	259.581	267.008	282.64	301.755	358.657	341.977	332.945	306.325	385.295	323.998	Ccnl2
ENSMUSG00000019302	292.512	294.599	278.169	451.008	354.99	357.816	364.34	457.265	482.307	475.768	448.428	289.054	252.451	268.379	305.642	275.689	246.769	Atp6v0a1
ENSMUSG00000029616	221.655	233.619	192.988	327.411	451.643	390.386	419.714	462.562	454.983	482.828	467.249	328.233	304.952	326.022	305.129	411.99	397.906	Erp29
ENSMUSG00000040725	294.004	276.746	256.971	468.825	379.844	318.451	326.99	319.331	346.565	322.854	325.606	258.958	273.413	276.234	304.958	255.795	264.9	Hnrnpul1
ENSMUSG00000026222	26.4872	27.7731	31.8018	17.0131	13.7876	14.661	10.9109	25.2412	21.5316	13.7482	16.0338	121.283	143.825	120.877	304.616	152.35	163.865	Sp100
ENSMUSG00000036503	430.248	463.771	393.468	514.4	287.639	381.599	401.132	384.696	407.578	406.938	334.529	327.248	296.137	315.106	304.616	257.592	254.658	Rnf13
ENSMUSG00000042129	201.019	225.661	203.587	202.314	187.764	231.989	201.376	330.772	331.202	274.446	267.845	242.214	224.34	217.393	304.103	252.073	246.907	Rassf4
ENSMUSG00000020612	316.752	299.223	313.974	413.122	327.375	332.744	316.398	331.832	330.215	312.013	302.891	275.155	288.203	282.091	303.932	292.887	300.193	Prkar1a
ENSMUSG00000027947	579.421	602.4	561.505	630.87	567.935	583.814	535.479	445.823	482.526	447.782	403.648	403.09	368.619	419.076	303.761	258.362	263.516	Il6ra
ENSMUSG00000015165	403.521	382.788	370.719	370.173	439.677	426.705	434.022	335.222	350.296	373.657	352.377	361.503	379.884	398.309	303.59	401.594	359.291	Hnrnpl
ENSMUSG00000038976	434.474	420.322	401.87	505.773	582.663	396.947	396.672	355.774	376.303	392.819	401.538	326.482	329.636	345.458	303.59	297.122	292.996	Ppp1r9b
ENSMUSG00000039682	111.64	119.296	104.058	117.353	117.959	113.894	113.669	131.923	141.142	130.356	125.065	257.097	311.613	242.686	303.419	366.428	409.947	Lap3
ENSMUSG00000024483	180.135	164.036	168.299	312.032	174.877	164.272	155.664	145.059	162.321	153.174	166.439	176.44	185.944	176.79	303.248	140.029	159.99	Ankhd1
ENSMUSG00000029925	346.09	348.265	320.178	325.723	254.194	316.694	335.352	305.559	319.79	319.324	296.725	295.182	291.337	261.59	303.077	264.779	284.138	Tbxas1
ENSMUSG00000060519	98.836	96.2809	94.1046	63.7135	71.9332	61.9927	56.4367	68.4647	66.413	58.7526	59.1922	228.315	257.741	213.931	303.077	284.801	294.795	Tor3a
ENSMUSG00000000732	207.732	244.051	209.403	88.8454	92.9515	106.864	114.97	68.6766	70.6927	68.0812	77.6886	319.587	320.918	294.871	302.564	354.364	333.548	Icosl
ENSMUSG00000045205	211.088	207.055	243.14	302.842	258.336	325.129	249.503	301.215	345.907	306.088	280.5	243.746	261.561	215.795	302.222	228.843	252.582	Dpy19l4
ENSMUSG00000025428	318.493	307.289	273.387	324.598	446.734	422.487	435.508	549.115	540.905	540.564	552.106	358.657	402.02	378.34	301.88	477.574	508.075	Atp5a1
ENSMUSG00000030779	154.651	155.217	171.918	413.685	194.514	166.146	169.601	140.08	153.871	148.257	155.568	143.39	145.882	126.335	301.538	136.05	134.8	Rbbp6
ENSMUSG00000028530	378.286	369.237	365.807	298.341	284.724	273.345	254.149	299.626	293.893	250.116	281.312	333.158	341.977	359.836	301.368	268.886	289.951	Jak1
ENSMUSG00000030220	199.279	190.6	173.987	344.479	201.572	225.779	224.232	235.85	207.532	211.415	211.22	321.557	364.799	415.748	301.368	337.679	337.839	Arhgdib
ENSMUSG00000040264	28.4762	31.2146	29.4752	17.3882	15.9355	15.7154	12.0258	13.0581	12.4237	13.37	10.0306	219.122	333.456	226.978	301.368	337.55	428.908	Gbp2b
ENSMUSG00000061306	286.296	303.418	268.346	303.592	380.764	337.665	357.464	418.808	431.5	426.099	421.495	336.879	317.588	322.029	301.026	365.786	409.393	Slc38a10
ENSMUSG00000027199	138.615	132.955	138.182	232.323	187.611	227.888	196.916	370.394	333.946	321.467	314.897	279.861	416.811	310.713	300.855	408.14	499.91	Gatm
ENSMUSG00000018899	125.314	104.777	94.4924	46.4587	57.5118	51.6828	56.6225	43.7807	38.1015	46.2724	92.1288	349.355	440.71	344.127	300.513	447.542	470.983	Irf1
ENSMUSG00000021987	268.769	246.202	258.522	240.95	164.598	197.896	207.694	185.846	192.059	174.352	197.753	268.151	263.911	248.81	299.658	252.972	250.506	Mtmr6
ENSMUSG00000024758	378.535	377.303	345.255	611.927	396.106	526.406	501.103	467.541	515.666	515.226	440.316	340.928	354.809	361.433	299.658	348.845	325.521	Rtn3
ENSMUSG00000055322	215.564	222.757	245.725	47.3964	50.3012	49.1054	46.7741	55.1163	57.6343	54.5925	59.6789	218.356	171.741	194.495	299.658	172.5	186.148	Tns1
ENSMUSG00000022141	216.309	192.429	234.48	328.162	207.862	217.461	191.713	175.464	196.448	178.512	218.034	211.899	199.363	194.362	298.974	127.066	167.879	Nipbl
ENSMUSG00000038843	295.495	361.278	346.418	195.187	139.13	178.565	162.168	137.855	168.356	155.695	125.065	324.621	338.451	328.019	298.461	271.453	276.941	Gcnt1
ENSMUSG00000049502	76.7087	78.8582	80.7909	72.5284	55.8242	53.7917	36.9256	68.1469	66.1936	60.1393	46.3745	183.445	232.47	177.056	297.777	213.698	243.724	Dtx3l
ENSMUSG00000002748	223.271	195.87	220.132	322.16	294.39	263.973	263.254	218.9	249.011	234.484	239.289	258.192	282.914	253.336	297.093	257.207	281.232	Baz1b
ENSMUSG00000021109	157.386	145	152.917	262.518	133.454	159.702	154.735	245.279	264.484	243.182	235.882	151.269	161.848	138.716	296.068	196.115	234.866	Hif1a
ENSMUSG00000035891	376.919	392.79	392.046	218.069	323.846	298.183	279.792	325.369	309.804	321.846	331.122	302.405	275.665	301.527	296.068	281.592	280.955	Cerk
ENSMUSG00000007041	272.871	272.982	214.703	409.934	278.741	313.062	370.843	336.175	342.286	340.503	370.711	323.527	328.264	325.756	295.897	412.504	394.723	Clic1
ENSMUSG00000008496	291.393	256.742	310.096	349.542	347.779	287.873	215.684	233.943	225.638	194.774	259.895	278.657	232.666	250.274	295.897	224.222	205.248	Pou2f2
ENSMUSG00000029705	166.461	150.27	167.911	286.9	176.718	219.336	193.757	221.442	237.489	234.106	237.829	234.662	227.964	217.26	295.042	216.008	231.545	Cux1
ENSMUSG00000000682	43.7664	45.3034	47.1836	40.2695	39.2551	54.4946	46.9599	56.8113	58.1829	54.5925	67.3046	175.784	200.734	173.595	294.871	354.749	370.087	Cd52
ENSMUSG00000065954	395.938	369.99	423.068	445.756	385.52	390.855	351.332	303.758	343.602	319.955	283.259	298.137	291.533	292.874	294.7	239.624	229.745	Tacc1
ENSMUSG00000042520	228.865	215.874	211.084	498.834	234.863	229.88	239.469	251.529	249.34	240.787	235.557	214.854	235.604	228.841	294.358	217.934	231.545	Ubap2l
ENSMUSG00000094410	309.294	250.827	314.62	232.323	237.932	265.496	228.691	190.296	220.59	217.844	235.882	259.286	218.561	246.813	294.187	198.554	196.805	Gm38394
ENSMUSG00000024949	333.783	312.989	316.43	338.664	393.191	322.083	331.078	252.694	267.447	294.868	374.443	281.612	291.631	288.348	293.503	283.774	257.426	Sf1
ENSMUSG00000038773	302.332	304.17	323.798	336.414	290.247	300.76	292.613	237.439	260.424	258.184	249.997	275.702	250.786	243.884	292.648	218.319	212.722	Kdm3b
ENSMUSG00000032812	327.692	319.012	309.062	192.749	284.111	287.053	286.295	345.074	340.53	346.806	380.933	356.14	333.358	353.446	292.136	372.974	359.153	Arap1
ENSMUSG00000027540	347.581	345.899	332.199	207.753	284.264	270.299	255.078	227.057	222.346	219.861	248.699	514.28	568.045	577.495	291.623	503.628	505.03	Ptpn1
ENSMUSG00000067274	132.773	121.124	113.623	227.821	309.271	317.631	334.051	358.846	341.627	354.748	421.657	250.312	255.977	229.108	291.623	403.776	412.3	Rplp0
ENSMUSG00000050708	241.172	185.223	188.334	219.569	195.435	215.587	267.713	271.128	286.65	299.028	416.465	156.194	171.839	151.629	291.11	265.421	203.449	Ftl1
ENSMUSG00000030122	286.421	251.149	204.879	312.595	410.067	192.507	199.889	316.047	281.163	309.996	337.774	223.718	203.281	211.003	290.939	322.663	305.591	Ptms
ENSMUSG00000030516	372.816	365.688	375.372	380.864	200.037	189.812	200.633	101.306	114.038	113.968	100.241	244.402	250.101	245.349	290.939	147.601	199.85	Tjp1
ENSMUSG00000076617	467.79	403.867	360.119	583.607	400.709	412.177	434.765	414.889	419.978	437.319	407.379	338.301	301.72	305.92	290.939	343.583	278.463	Ighm
ENSMUSG00000021709	226.627	210.066	249.603	363.234	259.103	275.103	240.026	257.886	306.073	233.854	305	213.431	212.782	199.421	289.742	169.548	191.131	Erbin
ENSMUSG00000037860	166.71	159.734	169.462	200.064	139.284	126.898	135.038	102.048	109.539	109.934	117.44	165.168	161.26	144.041	289.571	183.281	159.159	Aim2
ENSMUSG00000038538	181.13	143.709	218.452	206.253	128.698	173.761	114.041	131.605	140.045	115.859	141.29	162.651	126.88	128.732	289.4	88.3059	101.168	Ubn2
ENSMUSG00000032504	218.671	221.466	226.595	403.932	287.026	272.408	256.193	309.055	306.512	281.001	283.421	231.926	254.214	251.739	289.058	254.897	253.274	Pdcd6ip
ENSMUSG00000029467	252.111	263.84	250.637	505.586	461.922	421.55	447.215	385.225	442.473	444.631	375.416	336.003	388.111	381.269	288.203	337.807	383.65	Atp2a2
ENSMUSG00000044791	227.746	198.989	219.098	398.493	236.551	237.964	238.168	190.508	213.347	188.597	236.368	209.163	210.823	198.09	287.862	139.772	157.222	Setd2
ENSMUSG00000055435	498.37	545.292	567.451	1680.97	1018.98	1061.23	829.817	990.249	914.112	796.724	709.974	269.902	207.786	261.457	287.52	169.933	139.229	Maf
ENSMUSG00000066151	261.683	263.625	250.637	296.84	264.473	239.135	238.726	280.345	298.611	276.589	271.252	260.381	258.622	258.528	287.52	256.18	239.572	Fkbp15
ENSMUSG00000032097	402.402	348.803	361.67	374.674	276.9	327.824	332.007	300.791	320.778	297.389	290.884	329.327	340.312	334.143	287.178	249.891	281.647	Ddx6
ENSMUSG00000059208	182.248	203.076	180.32	464.137	455.786	311.539	303.019	285.642	289.174	293.734	316.52	237.508	237.073	233.101	287.178	274.148	268.775	Hnrnpm
ENSMUSG00000037270	131.903	95.7432	154.21	164.429	96.4801	130.764	110.324	119.528	148.385	109.052	132.204	166.919	139.907	123.14	286.323	88.5626	130.648	4932438A13Rik
ENSMUSG00000036565	355.786	339.339	330.648	671.944	863.265	801.141	701.974	800.299	861.988	849.292	796.291	460.217	435.421	439.311	285.981	414.557	398.46	Ttyh3
ENSMUSG00000001768	324.46	430.862	388.556	592.985	459.928	450.371	471.186	485.657	495.804	469.339	503.106	299.232	316.902	271.042	285.81	236.8	229.053	Rin2
ENSMUSG00000020661	286.048	233.297	284.244	233.448	326.147	294.2	279.048	282.252	309.585	298.146	349.132	234.115	204.358	198.223	285.81	211.645	225.87	Dnmt3a
ENSMUSG00000020823	373.189	359.988	348.615	158.427	188.378	184.071	181.679	233.625	221.248	203.473	190.614	322.98	289.476	317.902	284.784	286.213	276.941	Sec14l1
ENSMUSG00000020859	220.412	223.94	233.446	269.645	216.76	235.621	213.454	207.14	226.845	210.154	181.204	213.431	216.7	205.145	284.442	170.703	190.162	Spag9
ENSMUSG00000054611	222.028	219.53	212.118	285.025	189.145	197.427	191.527	176.735	201.935	179.647	176.012	208.068	203.966	205.811	284.271	179.43	198.743	Kdm2a
ENSMUSG00000022372	370.827	397.522	315.396	340.727	291.935	318.803	386.824	265.301	272.604	276.967	289.911	398.712	463.728	458.348	283.417	382.214	335.763	Sla
ENSMUSG00000041354	593.468	623.157	593.69	235.698	639.888	570.809	591.597	459.489	466.615	506.023	509.434	521.503	400.747	489.765	282.391	494.387	398.736	Rgl2
ENSMUSG00000000386	16.9153	22.8259	19.5222	22.077	15.9355	16.3012	18.7153	18.3551	18.2396	16.7737	14.8981	137.808	153.914	102.107	282.22	198.81	196.528	Mx1
ENSMUSG00000024002	242.415	200.817	208.886	424.938	273.218	226.834	220.887	174.193	205.886	193.262	232.961	222.296	221.695	220.588	282.049	193.933	179.643	Brd4
ENSMUSG00000025369	161.116	185.653	181.613	465.449	319.09	260.341	234.823	226.527	245.17	243.813	239.451	168.999	183.789	177.722	281.707	197.014	180.889	Smarcc2
ENSMUSG00000036371	175.536	166.51	166.231	479.141	321.391	239.018	230.178	252.271	237.818	250.746	226.309	191.543	214.349	206.743	281.365	225.891	236.942	Serbp1
ENSMUSG00000022462	355.91	347.405	307.899	260.455	235.937	284.593	321.229	189.236	214.116	214.062	263.951	284.457	318.665	306.187	281.194	285.828	304.207	Slc38a2
ENSMUSG00000027808	153.657	161.562	148.91	171.181	146.648	186.297	154.364	307.254	269.861	242.426	237.666	265.196	308.674	271.308	281.023	362.193	361.506	Serp1
ENSMUSG00000049076	343.603	319.98	333.363	376.925	301.14	362.034	328.662	301.851	318.583	296.759	308.245	280.298	270.082	267.714	280.852	188.286	209.954	Acap2
ENSMUSG00000002103	313.147	318.904	291.871	259.33	297.765	322.435	305.992	293.481	303.001	271.673	237.342	309.628	274.098	285.819	280.681	273.507	277.91	Acp2
ENSMUSG00000028163	266.78	273.197	266.924	197.813	224.891	213.009	215.498	187.541	186.792	192.253	191.101	259.943	236.388	252.804	280.681	259.26	268.222	Nfkb1
ENSMUSG00000001472	339.128	323.852	320.308	209.066	300.526	244.642	241.141	254.072	247.036	256.167	261.517	281.283	283.893	299.264	280.51	311.368	268.498	Tcf25
ENSMUSG00000001440	392.582	357.084	360.895	644.749	733.626	630.794	673.729	533.542	551.33	539.43	514.464	358.548	443.159	420.274	279.997	384.011	415.206	Kpnb1
ENSMUSG00000039087	219.914	230.178	252.188	324.035	223.05	223.788	209.738	201.737	216.201	214.944	209.76	230.832	197.6	209.139	279.655	179.43	169.124	Rreb1
ENSMUSG00000027514	5.23012	4.65039	5.04523	3.13422	3.81543	2.35939	1.80577	8.50265	5.40065	4.41952	3.86513	166.372	237.955	148.168	279.313	272.737	293.965	Zbp1
ENSMUSG00000037331	195.301	175.436	175.667	234.761	208.782	188.172	183.723	179.596	194.473	188.219	192.237	272.638	302.895	277.432	278.972	278.512	315.556	Larp1
ENSMUSG00000024073	219.914	143.172	236.289	225.196	171.808	244.29	174.06	197.076	232.88	196.035	238.802	230.285	202.007	186.508	278.459	120.135	183.934	Birc6
ENSMUSG00000040713	277.843	249.966	254.386	321.41	227.039	248.977	195.244	355.774	357.209	372.145	344.102	236.304	210.431	212.733	278.459	238.084	236.25	Creg1
ENSMUSG00000042328	376.297	396.661	364.126	118.854	213.231	186.649	211.968	143.682	154.64	161.242	177.472	399.259	350.989	390.721	277.946	399.926	352.371	Hps4
ENSMUSG00000045932	13.4346	11.9636	15.2567	11.9492	10.7193	12.3178	6.82289	15.2828	11.875	10.8487	10.8418	129.929	170.37	96.1162	277.775	179.174	224.071	Ifit2
ENSMUSG00000006932	292.139	316.431	269.638	469.388	519.301	559.211	569.484	616.175	611.793	599.688	496.779	313.13	330.027	317.369	277.433	386.45	384.066	Ctnnb1
ENSMUSG00000006519	208.727	204.796	181.484	174.557	194.208	229.997	245.601	358.211	337.128	341.511	386.774	323.418	295.255	294.605	277.262	430.985	427.524	Cyba
ENSMUSG00000032479	200.522	195.547	192.083	293.277	230.107	219.57	214.383	222.396	242.427	235.997	199.862	248.233	274.196	245.748	277.262	285.314	335.486	Map4
ENSMUSG00000053510	166.958	156.938	163.517	357.42	217.22	205.511	223.117	192.521	200.07	201.203	192.886	189.464	194.759	195.826	276.92	197.655	201.649	Nrd1
ENSMUSG00000039206	329.059	334.499	298.851	180.371	309.732	267.605	258.608	298.037	309.365	318.316	288.451	332.939	308.576	308.583	276.236	324.716	306.421	Daglb
ENSMUSG00000020594	358.769	332.133	341.765	413.498	285.952	323.84	307.293	278.332	314.084	293.607	321.712	290.039	307.107	299.131	274.527	239.239	251.475	Pum2
ENSMUSG00000027615	294.004	303.418	313.845	260.268	256.649	319.623	294.843	203.75	219.054	205.742	281.474	325.059	325.032	280.227	274.527	289.935	268.36	Hps3
ENSMUSG00000025579	205.619	209.636	191.824	157.114	230.568	213.712	196.173	328.548	342.834	336.721	338.099	220.435	204.064	198.356	273.843	321.251	311.404	Gaa
ENSMUSG00000022965	199.155	217.702	219.486	158.24	185.77	198.247	175.547	193.262	201.716	211.541	179.419	277.453	262.246	248.81	273.33	310.342	305.729	Ifngr2
ENSMUSG00000028639	90.2585	87.7847	83.5054	345.604	205.714	171.652	171.831	210.848	205.776	211.288	226.634	117.124	146.47	140.047	273.33	191.751	195.421	Ybx1
ENSMUSG00000039982	446.408	451.833	438.45	349.167	296.231	298.417	352.819	239.558	271.836	281.001	274.01	322.98	314.845	337.338	273.33	284.673	285.66	Dtx4
ENSMUSG00000068129	5.35443	6.90889	3.8819	10.2612	5.34961	7.16286	8.12363	15.0709	14.9475	20.0513	17.8186	41.5015	52.3405	36.8758	273.33	184.436	231.406	Cst7
ENSMUSG00000027940	310.661	276.101	285.537	393.242	256.189	284.358	291.684	248.563	244.841	238.392	288.126	255.127	263.128	278.364	272.988	253.228	240.402	Tpm3
ENSMUSG00000026349	165.218	190.17	198.675	233.635	160.762	182.665	172.574	130.863	139.825	154.938	112.734	213.65	211.802	194.495	272.817	174.04	178.674	Ccnt2
ENSMUSG00000020092	593.592	606.487	525.441	270.208	525.898	484.815	579.333	387.768	423.379	452.699	423.118	528.617	493.799	532.765	272.475	459.349	457.143	Pald1
ENSMUSG00000045672	646.797	673.489	721.139	154.113	197.122	182.665	189.855	116.35	131.486	144.727	145.022	387.549	249.121	339.867	272.475	203.431	179.505	Col27a1
ENSMUSG00000035713	224.265	220.498	211.342	38.0189	70.7058	62.6957	57.3658	52.7856	55.0006	57.3659	73.3079	192.309	121.591	151.097	272.304	191.88	178.674	Usp35
ENSMUSG00000078942	144.582	123.706	146.842	163.116	102.003	124.321	105.493	117.409	133.571	124.683	122.794	153.239	135.598	118.88	271.791	113.846	118.884	Naip6
ENSMUSG00000029771	437.582	430.539	418.415	156.552	231.948	216.758	215.312	195.911	181.524	186.58	221.442	374.745	361.077	379.671	271.62	370.663	358.738	Irf5
ENSMUSG00000032300	454.613	551.1	515.876	366.61	341.643	317.983	353.748	243.69	258.997	294.364	311.165	389.738	338.549	377.541	271.278	254.255	243.586	1700017B05Rik
ENSMUSG00000035133	392.333	436.777	474.126	253.516	186.383	196.373	193.014	116.562	132.583	117.876	113.87	246.919	281.934	237.628	271.278	120.264	155.146	Arhgap5
ENSMUSG00000001847	386.118	369.022	330.778	477.453	281.809	361.214	399.088	413.723	429.305	399.752	396.022	313.349	330.223	315.505	271.107	373.872	353.894	Rac1
ENSMUSG00000020917	248.63	252.548	225.302	203.627	203.413	214.649	214.197	219.111	217.408	215.322	207.001	305.141	331.497	312.177	271.107	320.737	363.582	Acly
ENSMUSG00000020994	118.726	117.898	125.127	320.847	235.937	136.505	128.72	115.184	122.926	117.498	113.546	128.396	124.725	110.494	270.253	147.344	129.679	Pnn
ENSMUSG00000027878	259.072	247.923	290.32	166.679	184.389	196.256	152.32	207.14	250.986	214.566	223.551	323.527	286.734	291.277	269.74	192.65	252.72	Notch2
ENSMUSG00000024397	199.279	193.289	155.115	116.228	146.034	132.873	162.168	161.056	142.459	151.661	150.376	256.441	259.112	231.104	269.056	348.845	360.122	Aif1
ENSMUSG00000036622	224.763	260.829	257.876	203.44	589.413	519.611	459.108	593.716	560.986	584.182	674.766	348.26	279.779	277.032	269.056	440.098	395.415	Atp13a2
ENSMUSG00000029640	143.961	131.879	156.666	143.235	137.136	138.262	115.713	140.928	146.848	135.525	150.214	189.683	207.884	166.672	268.885	198.682	205.525	Usp12
ENSMUSG00000014599	53.9599	46.809	50.2858	164.054	140.204	154.665	146.373	619.671	720.54	697.891	541.56	153.349	180.752	133.125	268.543	235.902	204.279	Csf1
ENSMUSG00000038127	295.868	287.501	319.274	499.396	389.049	458.806	406.892	433.11	435.889	363.32	357.082	230.285	230.609	210.736	268.372	179.174	204.833	Ccdc50
ENSMUSG00000030695	231.6	225.123	203.845	139.859	222.437	187.82	200.075	397.938	406.7	439.966	369.9	246.482	240.501	272.506	267.859	440.611	459.357	Aldoa
ENSMUSG00000038342	240.426	219.423	229.826	129.919	125.783	148.924	139.684	127.05	137.74	129.474	145.184	283.472	288.497	309.781	267.859	243.988	201.649	Mlxip
ENSMUSG00000026339	284.059	264.378	272.353	210.004	192.52	177.745	172.202	180.655	198.533	180.151	164.33	222.296	218.071	217.526	267.175	175.067	173.553	Ccdc93
ENSMUSG00000022973	185.232	172.425	188.334	185.247	121.027	164.623	146.745	146.225	150.799	130.608	157.029	218.027	222.969	186.641	266.32	171.858	179.92	Synj1
ENSMUSG00000043411	255.094	236.2	249.474	274.897	253.58	281.078	262.882	228.54	256.363	240.157	240.1	223.171	205.338	194.362	266.149	193.42	193.207	Usp48
ENSMUSG00000038324	351.808	347.082	310.742	275.272	266.007	263.973	284.995	283.099	275.786	280.119	303.377	305.798	297.41	313.109	265.124	327.54	301.992	Trpc4ap
ENSMUSG00000041112	530.318	494.53	444.784	493.582	270.917	294.082	299.303	216.463	225.418	210.658	202.296	286.865	268.025	273.971	265.124	167.751	164.834	Elmo1
ENSMUSG00000012848	134.389	130.158	102.248	212.817	275.519	296.66	324.017	381.624	370.268	383.238	438.856	264.649	251.668	229.507	264.953	436.761	442.749	Rps5
ENSMUSG00000022186	182.124	195.547	169.333	253.328	172.115	198.599	207.88	303.334	310.024	317.055	263.302	192.966	204.162	181.715	264.953	248.865	267.53	Oxct1
ENSMUSG00000022710	197.539	180.921	183.293	266.457	220.595	204.105	205.65	172.074	181.634	179.647	171.306	203.472	227.866	210.071	264.269	199.709	201.788	Usp7
ENSMUSG00000045482	218.298	175.866	241.46	210.379	262.632	282.132	208.065	269.857	307.39	279.614	306.298	254.252	197.893	208.473	264.269	178.147	217.151	Trrap
ENSMUSG00000002147	317.374	302.235	283.081	224.633	242.995	229.177	230.735	236.274	243.415	235.24	227.12	279.532	275.665	292.209	264.098	275.817	238.188	Stat6
ENSMUSG00000021000	162.607	168.876	162.353	246.389	196.355	188.406	205.464	177.371	182.183	170.696	166.439	211.68	218.463	207.009	263.927	203.174	209.954	Mia2
ENSMUSG00000000278	95.4796	97.6791	86.2198	174.557	149.409	154.899	162.168	244.961	259.765	236.249	212.842	172.829	191.527	156.555	263.756	281.079	297.425	Scpep1
ENSMUSG00000020936	329.681	332.671	312.164	253.328	287.486	259.052	245.973	231.612	228.71	233.223	249.835	289.71	296.431	292.076	262.901	289.935	283.584	Nmt1
ENSMUSG00000060657	215.191	198.666	224.268	218.444	159.535	195.318	176.662	162.434	181.086	179.773	158.002	198.219	168.802	182.647	262.73	157.997	173	Marf1
ENSMUSG00000022967	159.872	154.464	166.748	198.376	170.121	205.16	190.041	199.619	210.385	214.944	206.515	186.399	185.846	166.007	262.388	181.227	217.289	Ifnar1
ENSMUSG00000052296	392.83	386.552	342.411	338.289	384.906	366.486	372.887	312.551	318.363	317.559	344.102	357.563	340.606	369.288	262.046	349.23	362.751	Ppp6r1
ENSMUSG00000028249	261.434	258.785	243.269	229.509	250.512	346.686	312.124	502.925	454.873	430.638	438.693	341.475	367.052	342.663	261.875	431.499	421.296	Sdcbp
ENSMUSG00000040712	313.147	306.859	293.034	167.242	233.789	194.03	192.271	167.519	161.663	175.487	222.577	301.092	251.57	279.429	261.875	296.352	241.51	Camta2
ENSMUSG00000023175	298.976	296.535	270.543	226.508	295.924	313.882	319.185	353.867	360.063	385.759	347.509	325.169	326.011	319.632	261.533	405.701	429.739	Bsg
ENSMUSG00000031103	195.55	203.613	186.783	199.501	159.688	170.715	170.158	175.358	193.266	172.839	182.988	225.032	225.417	212.733	261.192	192.65	198.743	Elf4
ENSMUSG00000054823	166.958	168.66	186.395	252.953	167.052	156.539	125.747	124.083	130.278	121.784	140.317	185.633	192.702	187.173	260.85	147.601	145.319	Whsc1l1
ENSMUSG00000023845	175.163	151.776	201.26	165.179	105.992	149.978	95.0872	114.866	122.048	94.8065	104.135	203.144	249.513	189.303	260.679	69.4393	149.748	Lnpep
ENSMUSG00000025823	164.099	179.63	144.774	275.647	268.155	222.499	260.281	220.912	252.084	259.949	203.594	251.516	286.44	297.267	260.337	315.86	350.295	Pdia4
ENSMUSG00000030246	199.403	179.2	145.42	215.255	144.653	116.12	138.011	134.148	124.902	141.702	142.588	193.622	174.581	163.344	259.824	223.709	204.833	Ldhb
ENSMUSG00000059981	290.15	318.367	313.974	249.577	338.728	280.844	277.004	217.628	237.599	237.131	209.597	282.706	277.918	286.351	259.824	239.752	231.545	Taok2
ENSMUSG00000045763	343.231	328.584	348.615	366.235	277.514	219.687	190.413	172.816	158.7	175.865	156.055	196.358	209.647	220.721	259.653	215.623	210.646	Basp1
ENSMUSG00000027522	148.436	156.508	165.326	179.808	125.783	133.225	116.828	112.642	121.829	115.607	110.138	174.142	140.005	137.917	259.482	171.73	137.153	Stx16
ENSMUSG00000055204	216.061	169.951	190.532	382.364	220.595	222.968	225.718	194.957	223.004	209.398	228.418	184.758	213.859	177.722	259.482	140.285	189.331	Ankrd17
ENSMUSG00000006333	214.445	215.981	178.769	145.298	334.278	326.418	358.951	381.306	349.857	364.455	436.909	355.483	303.777	311.112	259.311	503.115	476.242	Rps9
ENSMUSG00000017291	258.326	199.849	268.604	298.153	190.065	233.746	184.652	177.477	202.155	175.865	199.538	204.785	187.021	181.316	259.311	127.964	152.378	Taok1
ENSMUSG00000020611	298.23	290.512	283.598	167.43	201.725	226.248	241.141	225.68	250.438	237.888	219.981	327.576	375.574	345.592	259.311	330.62	326.628	Gna13
ENSMUSG00000028757	205.37	208.023	181.871	279.961	273.678	251.554	287.596	277.59	269.641	308.861	268.007	264.101	311.221	297.534	258.969	373.487	382.405	Ddost
ENSMUSG00000061904	266.407	256.957	246.759	217.693	283.65	343.406	331.078	384.166	366.647	371.262	428.31	293.76	290.554	281.825	258.969	389.658	346.973	Slc25a3
ENSMUSG00000008763	248.506	247.816	272.482	307.343	268.002	287.053	236.124	225.892	243.854	232.467	188.505	270.34	283.991	258.927	258.456	216.265	240.956	Man1a2
ENSMUSG00000024781	171.806	180.813	152.788	402.995	238.085	262.684	239.655	472.838	474.296	450.556	378.823	149.847	137.654	145.372	258.456	185.719	177.429	Lipa
ENSMUSG00000026249	461.326	413.654	389.073	752.029	947.491	909.747	858.805	1055.4	1135.67	1202.14	1000.08	326.263	264.499	322.162	258.285	273.763	233.344	Serpine2
ENSMUSG00000036943	240.053	237.061	230.602	360.42	228.42	237.847	212.897	280.875	273.592	240.409	237.666	220.873	279.094	233.634	258.285	173.527	216.874	Rab8b
ENSMUSG00000078945	146.696	168.553	143.999	113.79	86.2011	102.529	102.892	115.502	125.56	117.246	109.814	225.907	244.126	206.476	258.285	231.795	262.685	Naip2
ENSMUSG00000029505	194.431	148.979	196.607	298.153	219.368	239.955	217.171	197.394	227.832	211.415	239.938	223.609	220.618	200.086	258.114	176.222	214.106	Ep400
ENSMUSG00000018965	164.845	171.457	153.822	152.425	85.434	55.7834	62.3829	64.8628	63.4502	68.2073	56.4339	154.553	150.486	169.601	257.943	158.51	149.333	Ywhah
ENSMUSG00000038886	343.603	332.563	333.363	269.27	296.538	309.43	295.401	307.148	332.519	325.88	325.281	276.249	215.72	227.776	257.772	217.292	202.341	Man2a2
ENSMUSG00000030287	279.832	233.081	272.999	152.613	124.249	137.325	130.393	95.3735	122.817	103.127	100.079	243.746	210.823	216.727	257.601	147.986	179.92	Itpr2
ENSMUSG00000031328	304.943	311.699	342.152	631.058	828.592	871.553	920.869	735.993	902.7	871.983	742.587	537.919	655.024	760.94	257.088	352.695	488.007	Flna
ENSMUSG00000040339	784.657	797.061	850.786	264.206	233.176	285.764	288.711	237.439	259.436	228.055	228.418	381.311	352.36	377.275	256.918	219.73	244.278	Fam102b
ENSMUSG00000078515	183.989	179.953	191.566	149.237	131.306	126.195	108.652	134.783	131.705	129.6	114.357	193.404	183.201	182.913	256.918	148.884	162.343	Ddi2
ENSMUSG00000061665	177.773	153.174	168.687	291.589	121.334	138.614	132.437	123.765	134.339	121.154	138.37	149.737	162.925	140.979	256.576	139.644	141.444	Cd2ap
ENSMUSG00000032712	158.505	144.032	139.474	174.181	89.7297	92.5709	98.8035	81.8132	99.6626	87.9991	109.489	149.956	155.285	154.957	256.234	143.622	155.561	2810474O19Rik
ENSMUSG00000040481	202.138	161.562	200.872	381.426	208.015	223.553	186.139	182.032	202.374	172.083	211.707	167.795	151.172	160.415	255.892	97.675	142.551	Bptf
ENSMUSG00000029470	76.5844	92.4092	81.825	89.5956	75.3084	75.9345	63.4978	144	124.682	121.406	115.168	139.122	118.456	120.478	255.208	186.874	193.345	P2rx4
ENSMUSG00000005871	224.141	188.987	230.343	343.166	191.753	208.089	185.395	189.554	204.898	181.916	196.455	195.702	186.531	168.27	254.182	113.205	137.153	Apc
ENSMUSG00000019998	225.508	210.174	207.723	216.193	205.407	215.938	184.838	199.936	189.316	187.463	216.412	232.583	244.615	225.513	254.182	268.501	274.173	Stx7
ENSMUSG00000034908	189.458	196.085	163.904	191.624	206.174	224.256	223.86	264.03	272.714	266.252	303.702	235.538	228.552	222.318	254.011	278.769	249.537	Sidt2
ENSMUSG00000035208	93.242	98.9696	101.085	71.5906	42.6303	44.3019	38.9697	37.3183	38.5405	29.2539	26.58	151.16	172.916	150.83	253.327	140.542	150.44	Slfn8
ENSMUSG00000042524	495.884	473.343	436.899	226.508	363.888	418.035	437.552	349.947	370.048	386.642	391.966	525.552	547.279	601.457	253.327	439.969	452.16	Sun2
ENSMUSG00000026842	602.667	583.041	553.878	327.599	485.395	403.859	434.951	322.403	347.882	346.806	410.138	378.903	330.419	376.077	253.156	268.245	274.035	Abl1
ENSMUSG00000079363	2.49529	2.49944	2.71857	1.82136	1.66757	2.00792	2.1774	4.37099	2.32808	3.53708	3.86513	176.331	277.428	170.932	253.156	287.24	308.359	Gbp4
ENSMUSG00000018326	222.774	221.897	192.858	438.067	252.967	267.956	258.608	298.143	286.54	286.674	247.239	240.353	262.932	235.498	252.985	260.801	276.249	Ywhab
ENSMUSG00000028961	201.392	217.81	211.859	179.245	242.074	217.93	222.374	229.176	237.05	245.325	240.425	315.538	333.064	361.034	252.643	383.241	372.163	Pgd
ENSMUSG00000020580	230.232	206.732	231.765	443.881	248.824	259.169	232.594	207.564	212.47	179.016	195.806	176.222	178.01	163.743	252.473	133.483	138.676	Rock2
ENSMUSG00000049313	80.1894	73.2658	102.894	45.896	61.5007	82.964	45.2875	85.5211	91.9812	81.3178	92.1288	271.981	273.706	312.044	252.302	165.056	205.386	Sorl1
ENSMUSG00000071650	277.719	292.34	257.488	250.89	288.56	325.364	379.019	309.584	345.797	361.303	306.136	314.006	349.323	345.192	252.302	372.203	360.814	Ganab
ENSMUSG00000063234	97.2199	121.555	110.003	143.986	121.487	113.074	117.2	77.4696	88.5794	94.0501	88.2348	166.7	188.49	161.613	251.96	251.688	293.134	Gpr84
ENSMUSG00000035284	108.035	78.3205	127.841	81.1558	100.009	110.496	92.4857	176.312	230.137	197.674	177.31	189.683	175.463	136.719	251.789	111.921	197.359	Vps13c
ENSMUSG00000002428	138.615	124.458	140.379	227.071	130.386	143.183	133.366	105.544	108.661	101.866	120.36	177.097	184.083	151.895	251.447	182.254	167.879	Hltf
ENSMUSG00000062593	8.33789	11.8561	14.8689	12.6994	5.34961	10.3261	6.45125	45.4757	46.99	37.0698	47.1857	60.544	90.149	87.1968	251.447	202.404	230.991	Lilrb4a
ENSMUSG00000005103	230.232	245.127	213.54	361.733	370.792	372.227	401.503	413.511	431.939	405.173	390.019	269.683	299.369	298.465	251.276	313.678	334.379	Wdr1
ENSMUSG00000030256	164.472	221.681	209.403	246.201	164.291	121.626	128.163	95.0557	98.675	119.011	119.224	245.497	292.709	277.299	250.934	295.197	260.886	Bhlhe41
ENSMUSG00000035673	173.422	173.5	183.422	92.5964	156.006	127.953	132.994	108.828	119.086	115.985	152.486	378.247	421.806	410.423	250.934	418.279	387.664	Sbno2
ENSMUSG00000048271	257.332	222.434	248.31	238.699	203.566	197.544	180.75	145.271	157.054	151.03	189.478	201.393	181.732	188.771	250.763	150.04	142.828	Rbm33
ENSMUSG00000029501	162.856	162.638	168.17	155.239	146.648	163.451	175.361	155.971	173.953	160.359	146.32	231.488	247.162	214.73	250.592	232.437	238.742	Ankle2
ENSMUSG00000037649	123.449	135.213	100.697	22.2645	35.1128	32.9376	35.2533	30.9619	33.0537	35.6831	35.9905	271.324	305.932	266.915	250.421	423.541	473.198	H2-DMa
ENSMUSG00000004040	223.395	220.283	220.52	200.064	229.033	241.01	226.09	219.641	217.627	211.793	220.63	338.52	386.838	391.386	250.25	342.428	328.289	Stat3
ENSMUSG00000024853	208.851	198.989	192.471	330.037	310.805	245.579	259.537	271.022	255.156	268.269	267.358	212.008	229.629	231.238	250.25	243.988	231.129	Sf3b2
ENSMUSG00000071054	183.119	165.649	173.34	246.764	248.518	171.77	159.009	133.618	145.641	138.676	167.088	159.04	150.29	156.022	250.25	160.692	144.627	Safb
[truncated: 12,824 more rows]
